# Supplementary material for: Persistent Oxidation of Mitochondrial and Transmembrane Proteins in Rat Cerebrum and Heart Regardless of Age or Nutrition
Source: Int J Mol Sci. 2025 Nov 18;26(22):11155. doi: 10.3390/ijms262211155 (PMC12653704; doi:10.3390/ijms262211155)
Supplement: Supplementary file 1 [file ijms-26-11155-s001.zip › Supplementary materials.xlsx]

## Sheet: Table S2
Table S2. All proteins identified with oxidative post-translational modifications in rat cerebrum.
Modification type	Protein ID	Description	Modification rate
			OAL	OCR	YAL	YCR
2-amino-3-ketobutyric acid	F1LM29	Reelin	0	0.666667	0	1
	F1LZI7	Reelin	0	0.666667	0	1
	P58751	Reelin	0	0.666667	0	1
	P97874	Cyclin-G-associated kinase	1	1	1	1
	D3ZLS5	HECT-type E3 ubiquitin transferase	NA	0	NA	1
	P54777	Peroxisome assembly factor 2	0	0	0.5	NA
	Q80WA4	RNA-binding protein Nova-1 (Fragment)	1	0.5	NA	1
	A0A0G2K860	Rho guanine nucleotide exchange factor 12	1	0	NA	0.5
	D3ZYJ5	GRAM domain-containing 1B	NA	1	NA	1
	D3ZYR0	Rho guanine nucleotide exchange factor 12	1	0	NA	0.5
	D4A414	COX15 homolog, cytochrome c oxidase assembly protein (Yeast), isoform CRA_a	0.5	NA	0	NA
	F1LMD9	Cyclin-G-associated kinase	1	1	1	1
	F1M4H5	NOVA alternative-splicing regulator 2	1	1	NA	1
	G3V8N7	Protocadherin beta 8	0.75	0.6	0.666667	1
	A0A0G2JVE8	RNA-binding protein Nova-1	1	0.5	NA	1
	A0A8I5Y1Y6	Rho guanine nucleotide exchange factor 12	1	0	NA	0.5
	A0A8I5ZLB1	GRAM domain-containing 1B	NA	1	NA	1
	A0A8I5ZNU0	HECT domain E3 ubiquitin protein ligase 1	NA	0	NA	1
	A0A8I5ZNW6	Spectrin repeat-containing nuclear envelope protein 2	1	NA	NA	NA
	A0A8I5ZPJ9	UTP18 small subunit processome component	1	0.5	0.5	1
	A0A8I5ZS37	Cyclin-G-associated kinase	1	1	1	1
	A0A8I5ZTC5	Cyclin-G-associated kinase	1	1	1	1
	A0A8I5ZZF7	UTP18 small subunit processome component	1	0.5	0.5	1
	A0A8I6A3S5	GRAM domain-containing 1B	NA	1	NA	1
	A0A8I6A662	Calcium-transporting ATPase type 2C member 1	0.363636	0.5	0	0.428571
	A0A8I6A887	GRAM domain-containing 1B	NA	1	NA	1
	A0A8I6AAR1	GRAM domain-containing 1B	NA	1	NA	1
	A0A8I6AJ93	GRAM domain-containing 1B	NA	1	NA	1
	A0A8I6AWY4	Spectrin repeat-containing nuclear envelope protein 2	1	NA	NA	NA
	A0A8I6G9C1	Neuro-oncological ventral antigen 1, isoform CRA_b	1	0.5	NA	1
	A0A8I6GLE8	GRAM domain-containing 1B	NA	1	NA	1
	A0A8I6GM35	GRAM domain-containing 1B	NA	1	NA	1
	D3ZNH2	UTP18 small subunit processome component	1	0.5	0.5	1
	D4AAF8	RNA-binding protein Nova-1	1	0.5	NA	1
	F1LW61	Hypothetical protein LOC691189	1	NA	NA	NA
Carbonylation	D3ZV15	E3 ubiquitin-protein ligase CBL	0	1	NA	NA
	F1LM29	Reelin	0	0.666667	0	1
	F1LQY6	N-terminal EF-hand calcium-binding protein 2	0.5	0	1	0.666667
	F1LZI7	Reelin	0	0.666667	0	1
	O55207	Synaptojanin-2	1	NA	NA	0.5
	P15127	Insulin receptor	1	1	0	1
	P58751	Reelin	0	0.666667	0	1
	Q62897	Potassium voltage-gated channel subfamily D member 3	1	0	NA	NA
	Q6MG11	Alpha-tubulin N-acetyltransferase 1	0.75	0.5	0	0
	Q9EPH8	Polyadenylate-binding protein 1	NA	NA	1	NA
	A0A0G2K9K5	Alpha-tubulin N-acetyltransferase 1	1	1	NA	0
	D3ZLS5	HECT-type E3 ubiquitin transferase	NA	0	NA	1
	P54777	Peroxisome assembly factor 2	0	0	0.5	1
	Q80WA4	RNA-binding protein Nova-1 (Fragment)	1	0.5	NA	1
	Q91Z80	Liprin-alpha-4 (Fragment)	1	1	NA	NA
	T2CB11	Tyrosine-protein kinase receptor	1	1	0	1
	A0A0G2JSN5	Potassium voltage-gated channel subfamily D member 3	1	0	NA	NA
	A0A0U1ZFN5	E3 ubiquitin-protein ligase CBL	0	1	NA	NA
	A0A8J8Y5N6	Insulin receptor	1	1	0	1
	F7FPF5	SP100 nuclear antigen	1	1	NA	NA
	A0A0G2JSW5	Potassium voltage-gated channel subfamily D member 3	1	0	NA	NA
	A0A0G2JTM0	Acid-sensing ion channel 2	1	NA	NA	1
	A0A0G2K860	Rho guanine nucleotide exchange factor 12	1	0	NA	0.5
	A0A0G2KAH9	Inositol 1,4,5-trisphosphate receptor	0.0714286	0.157895	0.571429	0.25
	A0A5H1ZRU5	N-terminal EF-hand calcium-binding protein 2	0.5	0	1	0.666667
	A0A8J8YKQ8	Complement C2	NA	NA	1	NA
	D3ZDN6	Similar to TTF-I interacting peptide 20; TIP20; Transcription Termination Factor I Interacting Peptide 20 (Predicted)	0	0.333333	1	0.5
	D3ZYJ5	GRAM domain-containing 1B	NA	1	NA	1
	D3ZYR0	Rho guanine nucleotide exchange factor 12	1	0	NA	0.5
	F1LRI5	GCN1 activator of EIF2AK4	0.2	0	0	0.5
	F1M2D6	Phosphoinositide 5-phosphatase	1	NA	NA	0.5
	F1M4H5	NOVA alternative-splicing regulator 2	1	1	NA	1
	F1M9Z9	ADAM metallopeptidase domain 12	1	0.833333	1	0.9
	G3V8N7	Protocadherin beta 8	0.75	0.6	0.666667	1
	Q3B7K9	RUN domain-containing protein 3B	1	1	1	1
	A0A0G2JVE8	RNA-binding protein Nova-1	1	0.5	NA	1
	A0A0G2JVF1	RCG41069	1	1	1	1
	A0A0G2K6R2	SP100 nuclear antigen	1	1	NA	NA
	A0A0G2K6T3	Alpha-tubulin N-acetyltransferase 1	1	1	NA	0
	A0A8I5Y1Y6	Rho guanine nucleotide exchange factor 12	1	0	NA	0.5
	A0A8I5ZLB1	GRAM domain-containing 1B	NA	1	NA	1
	A0A8I5ZMZ8	Insulin receptor	1	1	0	1
	A0A8I5ZNU0	HECT domain E3 ubiquitin protein ligase 1	NA	0	NA	1
	A0A8I5ZNW6	Spectrin repeat-containing nuclear envelope protein 2	1	NA	NA	NA
	A0A8I5ZPJ9	UTP18 small subunit processome component	1	0.5	0.5	1
	A0A8I5ZPT8	SP100 nuclear antigen	1	1	NA	NA
	A0A8I5ZS30	Similar to mKIAA1522 protein	1	0.8	0.5	1
	A0A8I5ZWU2	Cbl proto-oncogene	0	1	NA	NA
	A0A8I5ZXL2	SP100 nuclear antigen	1	1	NA	NA
	A0A8I5ZZF7	UTP18 small subunit processome component	1	0.5	0.5	1
	A0A8I6A3S5	GRAM domain-containing 1B	NA	1	NA	1
	A0A8I6A4A0	Alpha-tubulin N-acetyltransferase 1	0.75	0.5	0	0
	A0A8I6A662	Calcium-transporting ATPase type 2C member 1	0.363636	0.5	0	0.428571
	A0A8I6A887	GRAM domain-containing 1B	NA	1	NA	1
	A0A8I6AAR1	GRAM domain-containing 1B	NA	1	NA	1
	A0A8I6AFF7	Cbl proto-oncogene	0	1	NA	NA
	A0A8I6AGQ6	ADAM metallopeptidase domain 12	1	0.833333	1	0.9
	A0A8I6AJ93	GRAM domain-containing 1B	NA	1	NA	1
	A0A8I6ATB4	SP100 nuclear antigen	1	1	NA	NA
	A0A8I6AWY4	Spectrin repeat-containing nuclear envelope protein 2	1	NA	NA	NA
	A0A8I6B3K1	Polyadenylate-binding protein 1	NA	NA	1	NA
	A0A8I6B5N9	Similar to mKIAA1522 protein	1	0.8	0.5	1
	A0A8I6G3R2	Cbl proto-oncogene	0	1	NA	NA
	A0A8I6G441	Polyadenylate-binding protein 1	NA	NA	1	NA
	A0A8I6G5F7	SP100 nuclear antigen	1	1	NA	NA
	A0A8I6G6P9	SP100 nuclear antigen	1	1	NA	NA
	A0A8I6G861	Cbl proto-oncogene	0	1	NA	NA
	A0A8I6G9C1	Neuro-oncological ventral antigen 1, isoform CRA_b	1	0.5	NA	1
	A0A8I6G9H9	GCN1 activator of EIF2AK4	0.333333	0	0	0.5
	A0A8I6GDY1	Glycerophosphocholine phosphodiesterase GPCPD1	0	0.5	0	0
	A0A8I6GKN6	SP100 nuclear antigen	1	1	NA	NA
	A0A8I6GLE8	GRAM domain-containing 1B	NA	1	NA	1
	A0A8I6GLM2	Disabled homolog 2-interacting protein	0.5	0.5	0.666667	1
	A0A8I6GM35	GRAM domain-containing 1B	NA	1	NA	1
	A0A8J8XKZ6	Complement C2	NA	NA	1	NA
	D3ZNH2	UTP18 small subunit processome component	1	0.5	0.5	1
	D3ZQK5	Similar to mKIAA1522 protein	1	0.8	0.5	1
	D3ZUZ4	FAM20B, glycosaminoglycan xylosylkinase	1	NA	NA	0
	D4AAF8	RNA-binding protein Nova-1	1	0.5	NA	1
	G3V628	Alpha-tubulin N-acetyltransferase 1	0.75	0.5	0	0
	G3V8P1	Protocadherin beta 3	0	0.6	0.666667	1
	M0R617	SH2B adapter protein 1	1	NA	1	NA
Kynurenine	Q62897	Potassium voltage-gated channel subfamily D member 3	1	0	NA	NA
	A0A0G2JSN5	Potassium voltage-gated channel subfamily D member 3	1	0	NA	NA
	A0A0G2JSW5	Potassium voltage-gated channel subfamily D member 3	1	0	NA	NA
	A0A8J8YKQ8	Complement C2	NA	NA	1	NA
	D3ZDN6	Similar to TTF-I interacting peptide 20; TIP20; Transcription Termination Factor I Interacting Peptide 20 (Predicted)	0	0.333333	1	0.5
	D3ZYJ5	GRAM domain-containing 1B	NA	1	NA	1
	D4A414	COX15 homolog, cytochrome c oxidase assembly protein (Yeast), isoform CRA_a	0.5	NA	0	NA
	A0A8I5ZLB1	GRAM domain-containing 1B	NA	1	NA	1
	A0A8I6A3S5	GRAM domain-containing 1B	NA	1	NA	1
	A0A8I6A887	GRAM domain-containing 1B	NA	1	NA	1
	A0A8I6AAR1	GRAM domain-containing 1B	NA	1	NA	1
	A0A8I6AJ93	GRAM domain-containing 1B	NA	1	NA	1
	A0A8I6GLE8	GRAM domain-containing 1B	NA	1	NA	1
	A0A8I6GM35	GRAM domain-containing 1B	NA	1	NA	1
	A0A8J8XKZ6	Complement C2	NA	NA	1	NA
Pyrrolidinone	D3ZV15	E3 ubiquitin-protein ligase CBL	0	1	NA	NA
	F1LM29	Reelin	0	0.666667	0	1
	F1LZI7	Reelin	0	0.666667	0	1
	O55207	Synaptojanin-2	1	NA	NA	0.5
	P58751	Reelin	0	0.666667	0	1
	P97874	Cyclin-G-associated kinase	1	1	1	1
	Q6MG11	Alpha-tubulin N-acetyltransferase 1	0.75	0.5	0	0
	A0A0G2K9K5	Alpha-tubulin N-acetyltransferase 1	1	1	NA	0
	A0A0U1ZFN5	E3 ubiquitin-protein ligase CBL	0	1	NA	NA
	F7FPF5	SP100 nuclear antigen	1	1	NA	NA
	A0A0G2JTM0	Acid-sensing ion channel 2	1	NA	NA	1
	A0A0G2K4S6	Engulfment and cell motility 1	NA	NA	0.9375	1
	A0A0G2K633	Engulfment and cell motility 1	NA	NA	0.9375	1
	A0A0G2K860	Rho guanine nucleotide exchange factor 12	1	0	NA	0.5
	A0A8J8YKQ8	Complement C2	NA	NA	1	NA
	D3ZCG2	Kinesin family member 21A	0.4	0.625	0.5	0
	D3ZJJ7	Kinesin family member 21A	0.4	0.625	0.5	0
	D3ZSN6	Kinesin family member 21A	0.4	0.625	0.5	0
	D3ZY46	Engulfment and cell motility 1	NA	NA	0.9375	1
	D3ZYN2	Kinesin family member 21A	0.4	0.625	0.5	0
	D3ZYR0	Rho guanine nucleotide exchange factor 12	1	0	NA	0.5
	D4A1V5	Kinesin family member 21A	0.5	0.625	0.5	0
	D4ADI4	Kinesin-like protein	0.4	0.625	0.5	0
	F1LMD9	Cyclin-G-associated kinase	1	1	1	1
	F1M2D6	Phosphoinositide 5-phosphatase	1	NA	NA	0.5
	F1M9Z9	ADAM metallopeptidase domain 12	1	0.833333	1	0.9
	G3V982	Engulfment and cell motility 2	0	0	0.714286	0.833333
	A0A0G2K6R2	SP100 nuclear antigen	1	1	NA	NA
	A0A0G2K6T3	Alpha-tubulin N-acetyltransferase 1	1	1	NA	0
	A0A8I5Y1Y6	Rho guanine nucleotide exchange factor 12	1	0	NA	0.5
	A0A8I5ZPT8	SP100 nuclear antigen	1	1	NA	NA
	A0A8I5ZS30	Similar to mKIAA1522 protein	1	0.8	0.5	1
	A0A8I5ZS37	Cyclin-G-associated kinase	1	1	1	1
	A0A8I5ZTC5	Cyclin-G-associated kinase	1	1	1	1
	A0A8I5ZWU2	Cbl proto-oncogene	0	1	NA	NA
	A0A8I5ZXL2	SP100 nuclear antigen	1	1	NA	NA
	A0A8I6A1X3	Kinesin family member 21A	0.4	0.625	0.5	0
	A0A8I6A3Y6	Engulfment and cell motility 2	0	0	0.714286	0.833333
	A0A8I6A4A0	Alpha-tubulin N-acetyltransferase 1	0.75	0.5	0	0
	A0A8I6AEJ5	Kinesin family member 21A	0.4	0.625	0.5	0
	A0A8I6AFF7	Cbl proto-oncogene	0	1	NA	NA
	A0A8I6AGQ6	ADAM metallopeptidase domain 12	1	0.833333	1	0.9
	A0A8I6AMC6	Kinesin family member 21A	0.4	0.625	0.5	0
	A0A8I6ATB4	SP100 nuclear antigen	1	1	NA	NA
	A0A8I6B5N9	Similar to mKIAA1522 protein	1	0.8	0.5	1
	A0A8I6G3R2	Cbl proto-oncogene	0	1	NA	NA
	A0A8I6G5F7	SP100 nuclear antigen	1	1	NA	NA
	A0A8I6G6K9	Engulfment and cell motility 2	0	0	0.714286	0.833333
	A0A8I6G6P9	SP100 nuclear antigen	1	1	NA	NA
	A0A8I6G861	Cbl proto-oncogene	0	1	NA	NA
	A0A8I6GKN6	SP100 nuclear antigen	1	1	NA	NA
	A0A8J8XKZ6	Complement C2	NA	NA	1	NA
	D3ZQK5	Similar to mKIAA1522 protein	1	0.8	0.5	1
	D3ZUZ4	FAM20B, glycosaminoglycan xylosylkinase	1	NA	NA	0
	G3V628	Alpha-tubulin N-acetyltransferase 1	0.75	0.5	0	0
	M0R617	SH2B adapter protein 1	1	NA	1	NA
Mono-oxidation	A0A0G2JWL3	Neurofibromin	NA	NA	0.5	NA
	A0A0G2JZ56	Ankyrin 2	0	0.5	0.5	0.625
	A0A0G2JZY6	Spectrin beta chain	0.941176	1	1	1
	A0A0G2K3K2	Actin, cytoplasmic 1	0.9	1	1	0.863636
	A0A0G2K5T2	Plectin	0	0.666667	0.666667	0
	A0A0G2K6R9	Ankyrin 2	0	0.75	1	0.714286
	A0A0G2KAS9	Ankyrin 2	NA	1	1	0.833333
	A0A0G2KB63	Prohibitin	1	1	NA	0.75
	A0A0G2KBB9	Ankyrin 2	0	0.375	0.333333	0.625
	B0BNF1	Septin-8	0.333333	1	1	0.4
	D3ZAA9	MAGUK p55 subfamily member 2	0.5	NA	NA	0
	D3ZCV0	Actinin alpha 2	0	0.5	0	0
	D3ZHV2	Microtubule-actin cross-linking factor 1	0	NA	1	NA
	D3ZN95	Host cell factor 1	NA	NA	1	NA
	D3ZSS5	G protein subunit alpha transducin 1	0	0.166667	0.666667	0.5
	D3ZUY8	AP-2 complex subunit alpha	1	0.8	1	0.75
	D4A5W9	Synaptosomal-associated protein	0.888889	0.875	1	1
	D4ABB2	Modulator of VRAC current 1	0.571429	0.75	1	0.75
	E9PTX9	Solute carrier family 12 member 2	0.571429	1	0.571429	0.470588
	F1M5N3	Ankyrin 2	0	1	1	1
	G3V7L1	Utrophin	1	1	1	1
	G3V824	Insulin-like growth factor 2 receptor	1	NA	NA	NA
	G3V928	Prolow-density lipoprotein receptor-related protein 1	0.5	1	NA	1
	O35430	Amyloid-beta A4 precursor protein-binding family A member 1	0.25	NA	1	1
	O35889	Afadin	0.5	1	1	1
	O54701	Sodium/potassium/calcium exchanger 2	0.666667	1	NA	1
	O70351	3-hydroxyacyl-CoA dehydrogenase type-2	0.125	0.833333	0	0.833333
	O70377	Synaptosomal-associated protein 23	0	1	0	0
	O88778	Protein bassoon	0	0.285714	0.6	0
	O88871	Gamma-aminobutyric acid type B receptor subunit 2	NA	NA	1	NA
	P00406	Cytochrome c oxidase subunit 2	0.3	0.6	0.333333	0.333333
	P00507	Aspartate aminotransferase, mitochondrial	0.788889	0.826271	0.865574	0.757576
	P02454	Collagen alpha-1(I) chain	0.680851	1	1	0.5
	P02688	Myelin basic protein	1	1	1	1
	P04636	Malate dehydrogenase, mitochondrial	1	1	1	1
	P04797	Glyceraldehyde-3-phosphate dehydrogenase	0.5	0	1	0.5
	P05708	Hexokinase-1	0.677419	0.716814	0.409091	0.675676
	P06685	Sodium/potassium-transporting ATPase subunit alpha-1	0.992874	0.978313	0.968641	0.997326
	P06686	Sodium/potassium-transporting ATPase subunit alpha-2	1	1	1	1
	P06687	Sodium/potassium-transporting ATPase subunit alpha-3	0.986517	0.965116	1	0.960733
	P07825	Synaptophysin	0.684211	0.5	1	0.4
	P08413	Calcium/calmodulin-dependent protein kinase type II subunit beta	1	0.666667	1	0.666667
	P09951	Synapsin-1	0.703704	0.95082	0.911765	0.802198
	P0DP29	Calmodulin-1	0.790698	0.724138	0.80137	0.564356
	P0DP30	Calmodulin-2	0.944444	0.851351	1	0.904762
	P0DP31	Calmodulin-3	0.918919	0.7	0.847826	0.612903
	P10719	ATP synthase subunit beta, mitochondrial	0.884925	0.928987	0.913043	0.908982
	P11275	Calcium/calmodulin-dependent protein kinase type II subunit alpha	0.6	0.5	0.666667	0.5
	P11505	Plasma membrane calcium-transporting ATPase 1	1	1	1	1
	P11506	Plasma membrane calcium-transporting ATPase 2	1	0.75	1	0.75
	P11507	Sarcoplasmic/endoplasmic reticulum calcium ATPase 2	0.914286	1	0.886792	0.857143
	P13221	Aspartate aminotransferase, cytoplasmic	NA	0	0.666667	0
	P13264	Glutaminase kidney isoform, mitochondrial	0.2	1	0.5	1
	P14056	Serine/threonine-protein kinase A-Raf	0	0.4	1	0.857143
	P15943	Amyloid beta precursor like protein 2	1	NA	NA	0
	P15999	ATP synthase subunit alpha, mitochondrial	0.979167	0.973607	0.9625	0.962025
	P16086	Spectrin alpha chain, non-erythrocytic 1	0.5	1	1	0.666667
	P16884	Neurofilament heavy polypeptide	NA	NA	NA	0.666667
	P18297	Sepiapterin reductase	NA	NA	1	1
	P18596	Sarcoplasmic/endoplasmic reticulum calcium ATPase 3	0.780488	0.9	1	0.75
	P19511	ATP synthase F(0) complex subunit B1, mitochondrial	0.4	0.857143	0.181818	0.666667
	P19527	Neurofilament light polypeptide	NA	0	1	0
	P20651	Serine/threonine-protein phosphatase 2B catalytic subunit beta isoform	0.75	0	0.272727	0.333333
	P20788	Cytochrome b-c1 complex subunit Rieske, mitochondrial	0	0.666667	1	0.75
	P21575	Dynamin-1	0.666667	1	1	1
	P23562	Band 3 anion transport protein	NA	0	1	1
	P24155	Thimet oligopeptidase	0	NA	0	1
	P24942	Excitatory amino acid transporter 1	NA	0	0	1
	P25286	V-type proton ATPase 116 kDa subunit a 1	0.588235	0.555556	0.716981	0.7
	P25809	Creatine kinase U-type, mitochondrial	0.6	0.666667	0.833333	0.5
	P27881	Hexokinase-2	0.551724	0.612903	0.222222	0.586207
	P29348	Guanine nucleotide-binding protein G(t) subunit alpha-3	NA	1	1	1
	P30427	Plectin	0	0.75	0.6	0
	P33124	Long-chain-fatty-acid--CoA ligase 6	0.5	NA	1	0
	P35213	14-3-3 protein beta/alpha	0.5	0.75	0.25	0.5
	P35435	ATP synthase subunit gamma, mitochondrial	NA	NA	1	1
	P37285	Kinesin light chain 1	1	1	1	1
	P41565	Isocitrate dehydrogenase [NAD] subunit gamma 1, mitochondrial	0.4	NA	1	NA
	P47863	Aquaporin-4	0.666667	NA	NA	NA
	P47987	Plasmolipin	0	0.538462	0.153846	0
	P55068	Brevican core protein	0.266667	0.56044	0	0.333333
	P59215	Guanine nucleotide-binding protein G(o) subunit alpha	0.914286	0.967742	0.973684	1
	P60203	Myelin proteolipid protein	0.983333	0.959184	1	0.965116
	P60881	Synaptosomal-associated protein 25	0.776119	0.736842	0.735537	0.658228
	P61765	Syntaxin-binding protein 1	1	0.5	0	0.333333
	P61980	Heterogeneous nuclear ribonucleoprotein K	1	1	1	0.75
	P61983	14-3-3 protein gamma	0.4	0.5	0	0.214286
	P62260	14-3-3 protein epsilon	1	1	1	1
	P62494	Ras-related protein Rab-11A	0.2	0.5	0.166667	0.181818
	P62815	V-type proton ATPase subunit B, brain isoform	1	0.9	1	1
	P63045	Vesicle-associated membrane protein 2	0.666667	1	0.857143	1
	P63086	Mitogen-activated protein kinase 1	NA	NA	1	NA
	P63259	Actin, cytoplasmic 2	0.692308	0.285714	0.5	0.558824
	P68035	Actin, alpha cardiac muscle 1	0	0	NA	0.5
	P68136	Actin, alpha skeletal muscle	NA	NA	0	1
	P69897	Tubulin beta-5 chain	0.602041	0.235294	0.376744	0.142857
	P97526	Neurofibromin	0	0	0.5	0
	P97536	Cullin-associated NEDD8-dissociated protein 1	0	0	0.5	0
	P97603	Neogenin (Fragment)	0.6	0.571429	0.823529	0.5
	P97686	Neuronal cell adhesion molecule	0.5	NA	1	1
	P97837	Disks large-associated protein 2	0	1	0	0.25
	Q01062	cGMP-dependent 3',5'-cyclic phosphodiesterase	1	NA	NA	1
	Q01205	Dihydrolipoyllysine-residue succinyltransferase component of 2-oxoglutarate dehydrogenase complex, mitochondrial	0.791667	0.826087	0.931818	0.8
	Q02563	Synaptic vesicle glycoprotein 2A	0.555556	0.681818	0.647059	0.6
	Q05140	Clathrin coat assembly protein AP180	0	0	NA	0.5
	Q05546	Tenascin-R	0	NA	0.6	0.5
	Q05962	ADP/ATP translocase 1	0.75	0.916667	0.976744	0.875
	Q06647	ATP synthase subunit O, mitochondrial	0.807692	0.764706	0.857143	0.6
	Q07266	Drebrin	0.5	NA	0.8	0.666667
	Q09073	ADP/ATP translocase 2	0.833333	0.916667	1	0.916667
	Q3KRE8	Tubulin beta-2B chain	0.683398	0.248276	0.527027	0.28125
	Q4QRB4	Tubulin beta-3 chain	0.648352	0.290323	0.613636	0.293478
	Q4V7C7	Actin-related protein 3	1	NA	0.75	0.333333
	Q5FWU3	Autophagy-related protein 9A	NA	1	1	1
	Q5M7U6	Actin-related protein 2	NA	1	1	1
	Q5M7W5	Microtubule-associated protein 4	0	0	0.5	0
	Q5QJC9	BAG family molecular chaperone regulator 5	0	0.5	0	0.4
	Q5XI32	F-actin-capping protein subunit beta	0.666667	0.333333	1	1
	Q5XI73	Rho GDP-dissociation inhibitor 1	NA	NA	1	1
	Q5XI78	2-oxoglutarate dehydrogenase complex component E1	0.666667	0.333333	1	0.857143
	Q5XIH7	Prohibitin-2	0.444444	1	0	0.5
	Q62634	Vesicular glutamate transporter 1	0	0	0.25	0.5
	Q62718	Neurotrimin	0.666667	NA	NA	NA
	Q62784	Inositol polyphosphate-4-phosphatase type I A	NA	NA	1	NA
	Q62902	Protein ERGIC-53	0.6	1	0.5	0.857143
	Q63092	CaM kinase-like vesicle-associated protein	1	1	1	0.8
	Q63198	Contactin-1	0.2	0	0.666667	0.2
	Q63210	Guanine nucleotide-binding protein subunit alpha-12	0.545455	0	0	0
	Q63537	Synapsin-2	0.807692	0.886076	0.888889	0.647059
	Q63560	Microtubule-associated protein 6	0.5	NA	0	NA
	Q63564	Synaptic vesicle glycoprotein 2B	1	1	1	1
	Q63633	Solute carrier family 12 member 5	0.916667	0.8	0.833333	0.75
	Q63638	Striated muscle-specific serine/threonine-protein kinase	0.333333	1	1	0
	Q641Y2	NADH dehydrogenase [ubiquinone] iron-sulfur protein 2, mitochondrial	1	0	0	0.6
	Q64542	Plasma membrane calcium-transporting ATPase 4	0.547619	0.384615	0.503497	0.465116
	Q6AXT5	Ras-related protein Rab-21	0.8	1	1	1
	Q6AYE2	Endophilin-B1	0	0	1	NA
	Q6AYZ1	Tubulin alpha-1C chain	0.857143	NA	0	1
	Q6P9V9	Tubulin alpha-1B chain	0.857143	0	0	0.5
	Q6Q7Y5	Guanine nucleotide-binding protein subunit alpha-13	0.571429	0.25	0	0.5
	Q6T487	Alpha-actinin-1	0.75	0.5	0.5	1
	Q75Q41	Mitochondrial import receptor subunit TOM22 homolog	0.8	0.888889	0.933333	1
	Q812E9	Neuronal membrane glycoprotein M6-a	0	0	0.75	0
	Q8R2H0	V-type proton ATPase subunit G	0.5	0.5	0.5	0.5
	Q8VHF5	Citrate synthase, mitochondrial	0	0.5	0.666667	0
	Q91ZN1	Coronin-1A	NA	1	NA	0.75
	Q920L2	Succinate dehydrogenase [ubiquinone] flavoprotein subunit, mitochondrial	1	1	1	1
	Q920Q0	Paralemmin-1	1	1	1	1
	Q99JD4	CLIP-associating protein 2	1	0	0.666667	0.6
	Q9ER34	Aconitate hydratase, mitochondrial	0.860465	0.973684	1	0.927711
	Q9ERB4	Versican core protein (Fragment)	1	1	0	0
	Q9JI66	Electrogenic sodium bicarbonate cotransporter 1	1	1	1	1
	Q9JID2	Guanine nucleotide-binding protein subunit alpha-11	1	NA	0	0
	Q9QUH6	Ras/Rap GTPase-activating protein SynGAP	0.587983	0.763889	0.745763	0.793333
	Q9QUL6	Vesicle-fusing ATPase	NA	NA	NA	1
	Q9QX74	SH3 and multiple ankyrin repeat domains protein 2	NA	1	NA	NA
	Q9QXY2	SRC kinase signaling inhibitor 1	1	0.5	NA	NA
	Q9QYU4	Ketimine reductase mu-crystallin	0	1	1	1
	Q9WV48	SH3 and multiple ankyrin repeat domains protein 1	0	0.333333	0.666667	0
	Q9WVB1	Ras-related protein Rab-6A	0.333333	0.25	0.666667	0.85
	Q9Z1P2	Alpha-actinin-1	1	1	0.333333	0.875
	A0A0G2K2M2	Mitochondrial fission factor	0.125	0.5	0.5	0.333333
	B2RYP0	Ras homolog family member C	0	NA	NA	1
	D3ZQD3	2-oxoglutarate dehydrogenase-like, mitochondrial	1	1	1	0.909091
	D3ZQP6	Sema domain, immunoglobulin domain (Ig), and GPI membrane anchor, (Semaphorin) 7A (Predicted)	0.25	0.285714	0	0.5
	D3ZZQ0	TRAF2 and NCK-interacting kinase	0	NA	NA	1
	E2CWF0	Serine/threonine-protein phosphatase	0.4	0	1	0.25
	E2CWF1	Serine/threonine-protein phosphatase	1	NA	1	1
	F1LU71	Methylglutaconyl-CoA hydratase, mitochondrial	1	1	NA	1
	F1M779	Clathrin heavy chain	0	0	1	1
	F8WFW5	Phosphodiesterase	1	NA	NA	1
	G3V846	Amino acid transporter	NA	0	0	1
	M0RB22	Protein-tyrosine-phosphatase	0	0	0	0.5
	P05508	NADH-ubiquinone oxidoreductase chain 4	0.5	0.222222	0.125	0.142857
	P0C2X9	Delta-1-pyrroline-5-carboxylate dehydrogenase, mitochondrial	NA	1	1	NA
	P10888	Cytochrome c oxidase subunit 4 isoform 1, mitochondrial	0.333333	0.666667	1	0.625
	P12075	Cytochrome c oxidase subunit 5B, mitochondrial	0.905063	0.684848	0.664286	0.69697
	P16036	Phosphate carrier protein, mitochondrial	0.333333	0.5	0.666667	0.5
	P25093	Fumarylacetoacetase	1	0	0	NA
	P35332	Hippocalcin-like protein 4	1	NA	NA	NA
	P52481	Adenylyl cyclase-associated protein 2	0.5	0.4	NA	0.5
	P85108	Tubulin beta-2A chain	0.983333	1	1	1
	P97700	Mitochondrial 2-oxoglutarate/malate carrier protein	1	1	1	1
	Q3KR86	MIC	NA	1	1	1
	Q4V8B0	Oxidation resistance protein 1	0	0	1	NA
	Q5BK63	NADH dehydrogenase [ubiquinone] 1 alpha subcomplex subunit 9, mitochondrial	0.8	1	1	0.666667
	Q5FVI6	V-type proton ATPase subunit C 1	0	1	NA	1
	Q5M7A4	Ubiquitin-like modifier-activating enzyme 5	NA	NA	NA	1
	Q5RJN0	NADH dehydrogenase [ubiquinone] iron-sulfur protein 7, mitochondrial	0.333333	0.642857	1	0.588235
	Q64548	Reticulon-1	0.5	NA	NA	NA
	Q66HF1	NADH-ubiquinone oxidoreductase 75 kDa subunit, mitochondrial	0.8	0.903226	0.931818	0.806452
	Q68FX0	Isocitrate dehydrogenase [NAD] subunit beta, mitochondrial	NA	0	1	1
	Q68FY0	Cytochrome b-c1 complex subunit 1, mitochondrial	0.88	0.970588	0.925	0.971429
	Q6AY23	Pyrroline-5-carboxylate reductase 2	0	NA	1	NA
	Q6P502	T-complex protein 1 subunit gamma	0.5	0.777778	1	0.857143
	Q6P9T8	Tubulin beta-4B chain	1	1	1	1
	Q6P9Y4	ADP/ATP translocase	0.514286	0.846154	0.976744	0.913043
	Q6PCU2	V-type proton ATPase subunit E 1	0.5	NA	NA	0.25
	Q6RJR6	Reticulon-3	1	0	NA	NA
	Q9EPH7	Solute carrier family 25, member 27	1	0	NA	NA
	Q9WTP0	Band 4.1-like protein 1	0.5	0.5	0.5	0.666667
	A0A0G2JTK1	Tau tubulin kinase 1	NA	NA	1	NA
	A0A0G2JW60	Utrophin	0.5	0.8	1	1
	A0A0G2JXI6	CYFIP-related Rac1 interactor B	0.444444	0.375	0.857143	0.75
	A0A0G2K3F2	Synaptosomal-associated protein	1	1	1	1
	A0A0G2K4I4	Endoplasmin	NA	NA	NA	1
	A0A0G2K8D8	Band 3 anion transport protein	NA	NA	1	1
	A0A0H2UHE5	Protein-serine/threonine phosphatase	NA	NA	0.5	NA
	A0A0H2UHQ0	4F2 cell-surface antigen heavy chain	0.785714	1	1	1
	A0A8J8Y4W9	RCG48356, isoform CRA_c	0	0	1	NA
	A2VCW8	Septin	1	NA	0.5	0
	B1WBQ8	Glyceraldehyde-3-phosphate dehydrogenase	1	NA	1	1
	B4F7C2	Tubulin beta chain	0.933628	0.779412	0.966667	0.65
	D3ZHJ6	Calcium-transporting ATPase	0.914286	0.75	0.94	0.666667
	D3ZIC4	Protein phosphatase 1 regulatory subunit	0.833333	0.777778	0.777778	0.833333
	D3ZZA8	SEC24 homolog A, COPII coat complex component	1	NA	1	1
	D4A133	H(+)-transporting two-sector ATPase	0.594595	0.5	0.678571	0.808696
	D4A6L0	Probable G-protein coupled receptor 158	0.2	0.333333	0.375	0.5
	D4AC23	T-complex protein 1 subunit eta	0.25	0.6	0	0.5
	F1LNI8	Calcium/calmodulin-dependent protein kinase	1	1	1	1
	F1LNP4	Solute carrier family 12 member 5	1	1	1	1
	F1LP05	ATP synthase subunit alpha	0.79661	0.715517	0.478261	0.666667
	F1LQ63	Tenascin R, isoform CRA_b	NA	NA	1	1
	F1LQ81	Vesicle-fusing ATPase	0	NA	0	1
	F1LR60	Amyloid beta (A4) protein-binding, family A, member 1, isoform CRA_a	1	NA	1	1
	F1LUE2	Calcium/calmodulin-dependent protein kinase	0.5	0.333333	0.5	0.333333
	F1LV44	Teneurin transmembrane protein 3	1	1	1	1
	F7ELE5	NADH:ubiquinone oxidoreductase core subunit S7	0.5	0.642857	0.75	0.588235
	F8WG62	Heterogeneous nuclear ribonucleoprotein K	1	1	0.75	0.5
	G3V6D3	ATP synthase subunit beta	0.996114	1	1	0.996063
	G3V6P2	Dihydrolipoyllysine-residue succinyltransferase component of 2-oxoglutarate dehydrogenase complex, mitochondrial	0.487179	0.487179	0.672131	0.484848
	G3V8G4	Brevican core protein	0.266667	0.607143	0	0.318182
	G3V8K2	Guanine nucleotide-binding protein subunit gamma	0.666667	0.6875	0.863636	0.675676
	G3V9G3	Calcium/calmodulin-dependent protein kinase	1	0.666667	0.666667	1
	G3V9U7	Calcium-transporting ATPase	1	1	0.94	0.75
	M0R3X7	Hexokinase	0.9	0.888889	1	0.875
	M0R4V3	Synaptosomal-associated protein	NA	1	NA	NA
	M0R660	Glyceraldehyde-3-phosphate dehydrogenase	1	0	0.5	1
	P18395	Cold shock domain-containing protein E1	NA	1	0.333333	0
	P37805	Transgelin-3	0.454545	0.722222	0.846154	0.619048
	P62859	40S ribosomal protein S28	0	NA	NA	0.5
	Q505J6	Mitochondrial glutamate carrier 2	0.333333	1	0.5	0
	Q5U2R0	Methionine adenosyltransferase 2 subunit beta	0.4	0.8	0	0
	Q5XI34	Protein phosphatase 2 (Formerly 2A), regulatory subunit A (PR 65), alpha isoform, isoform CRA_a	1	1	1	1
	Q5XIA1	Nicalin	0	0	0	0.5
	Q62951	Dihydropyrimidinase-related protein 4 (Fragment)	1	1	NA	1
	A0A096MJI9	Sodium/potassium-transporting ATPase subunit beta	0	0	NA	0.5
	A0A0A0MXV8	Gamma-aminobutyric acid type B receptor subunit 2	NA	NA	1	0
	A0A0G2JT30	Methionine adenosyltransferase 2 subunit beta	1	1	NA	NA
	A0A0G2JV63	SEC24 homolog A, COPII coat complex component	1	NA	1	1
	A0A0G2JVH4	MIC	0	0.5	0.1	0.625
	A0A0G2JVM0	Multifunctional fusion protein	0	1	1	NA
	A0A0G2JVY6	Septin	0.333333	0.714286	0.25	1
	A0A0G2JW88	Microtubule-associated protein	0	NA	1	NA
	A0A0G2JWA8	Microtubule-actin cross-linking factor 1	0	0	1	0
	A0A0G2JXC1	Lectin, mannose-binding, 1, isoform CRA_a	0.75	1	1	1
	A0A0G2JYB1	F-actin-capping protein subunit beta	0.8	0.333333	1	0.5
	A0A0G2JZ69	Spectrin alpha chain, non-erythrocytic 1	0.0769231	0.111111	0.5	0.5
	A0A0G2K1E7	Spectrin alpha chain, non-erythrocytic 1	0.2	1	1	1
	A0A0G2K1P0	Peptidyl-prolyl cis-trans isomerase	NA	NA	NA	1
	A0A0G2K1X6	Protein bassoon	0	0.666667	1	NA
	A0A0G2K2R1	V-type proton ATPase subunit G	0.181818	0.333333	0.666667	0.5
	A0A0G2K2V4	C2CD2-like	0.5	0.75	1	0.666667
	A0A0G2K330	Trifunctional enzyme subunit beta, mitochondrial	0.5	0.4	NA	0.333333
	A0A0G2K3L8	WD repeat and FYVE domain-containing 1	1	0	1	1
	A0A0G2K4M6	Actin, aortic smooth muscle	0	NA	0	0.5
	A0A0G2K4N8	Phosphatidylserine lipase ABHD16A	1	NA	0.5	1
	A0A0G2K568	Ketimine reductase mu-crystallin	0	1	0.666667	0.333333
	A0A0G2K611	Amino acid transporter	NA	NA	NA	0.5
	A0A0G2K7H9	Non-specific serine/threonine protein kinase	0	1	1	NA
	A0A0G2K7Y2	Oxidation resistance protein 1	NA	NA	1	NA
	A0A0G2K943	AP-2 complex subunit alpha	0.5	1	1	0.75
	A0A0G2K9I7	Multifunctional fusion protein	NA	1	1	0
	A0A0G2K9N9	Calcium-transporting ATPase	1	1	0.94	0.857143
	A0A0G2K9T4	Microtubule-actin cross-linking factor 1	NA	NA	1	NA
	A0A0G2KAM3	Pyruvate dehydrogenase E1 component subunit beta	0	0.5	0	0.25
	A0A0H2UHM7	Tubulin alpha chain	1	NA	NA	NA
	A0A0H2UHP9	Ras-related protein Rab-6A	1	0.5	1	1
	A0A140TAB3	Kinesin light chain	0.5	1	1	1
	A0A140TAB9	Protein-L-isoaspartate O-methyltransferase	0.5	0.571429	0.666667	0.666667
	A0A1W2Q641	ATPase H+-transporting V1 subunit A	0.628571	0.666667	0.641892	0.688889
	A0A8J8XRQ3	G protein subunit alpha 14	0.857143	NA	NA	NA
	A1L1L9	RGD1563224 protein	0.5	1	0.2	0.5
	B0BN65	CYFIP-related Rac1 interactor A	0.333333	0	0.5	0.333333
	B0BNE7	Tetraspanin	0	0.5	0	0.333333
	B2RYS2	Cytochrome b-c1 complex subunit 7	1	1	1	NA
	B5DF34	Phosphatidylinositol transfer protein, membrane-associated 2	0.166667	0.5	1	0.2
	D3ZDT1	Erythrocyte membrane protein band 4.1-like 2	0.285714	0.2	0.166667	0.5
	D3ZFC3	Versican core protein	1	1	NA	NA
	D3ZGC2	AT rich interactive domain 3B (Bright like) (Predicted)	0	0.25	0.666667	0.2
	D3ZKD9	Microtubule-associated protein	0	0.25	0	0.5
	D3ZLT1	NADH dehydrogenase [ubiquinone] 1 beta subcomplex subunit 7	1	1	1	1
	D3ZM69	Erythrocyte membrane protein band 4.1-like 2	0.666667	0.666667	0.5	0.75
	D3ZWC6	Syntrophin, basic 1 (Predicted)	0.666667	1	1	1
	D3ZYX8	Cytochrome c oxidase subunit 7A2-like	NA	1	1	NA
	D4A1J3	Paralemmin 3	NA	1	0	1
	D4A4P3	NADH dehydrogenase [ubiquinone] 1 beta subcomplex subunit 3	1	0.666667	1	0.666667
	D4A554	Eukaryotic translation initiation factor 4 gamma, 3	0	0	1	0
	D4A8B3	Calcium-transporting ATPase	0.894737	0.75	0.892857	0.6
	F1LNB9	Voltage-dependent R-type calcium channel subunit alpha	0.25	NA	0	0.666667
	F1LNE4	Glutamate receptor	0	NA	NA	0.5
	F1LPB9	Rabphilin-3A	1	NA	0	0.4
	F1LS65	Signal-induced proliferation-associated 1-like protein 1	NA	1	NA	0
	F1LUI2	Gp_dh_C domain-containing protein	0.25	0	1	0.5
	F1LUM5	Tubulin alpha chain	1	0	NA	NA
	F1LUV3	Gp_dh_N domain-containing protein	0.333333	NA	1	1
	F1LZG4	Calcium/calmodulin-dependent protein kinase type II subunit alpha	0.75	1	1	1
	F1M168	40S ribosomal protein S28	0	NA	NA	1
	F1MA36	Spectrin beta chain	0	0.666667	NA	0
	F7ELS2	Chaperonin-containing TCP1 subunit 6A	0.4	0.571429	0.25	0.142857
	F7FGW7	NADH:ubiquinone oxidoreductase core subunit S8	0.333333	0.5	NA	0.666667
	F8WFM2	Beta-soluble NSF attachment protein	1	1	1	1
	F8WFT7	Anion exchange protein	0	NA	0.333333	0.75
	F8WG75	Synaptosomal-associated protein	0.446352	0.462857	0.539394	0.361111
	G3V6T7	Protein disulfide-isomerase A4	NA	NA	0.666667	NA
	G3V733	Synapsin II, isoform CRA_a	0.84	0.886076	0.888889	0.859375
	G3V7T8	Discs, large (Drosophila) homolog-associated protein 3, isoform CRA_b	NA	0.625	1	0.357143
	G3V936	Citrate synthase	NA	1	0.857143	0
	M0R7A6	Intersectin 2	1	1	1	1
	M0R9K1	Heterogeneous nuclear ribonucleoprotein K	0.333333	0.333333	0.6	0.75
	M0RA24	NADH dehydrogenase [ubiquinone] 1 beta subcomplex subunit 3	0.5	0.5	0.428571	0.4
	M0RAQ6	Hexokinase	1	0.931034	0.9	1
	M9MMM9	Microtubule-actin cross-linking factor 1	0	0	1	0
	Q5BJT9	Creatine kinase	0.666667	0.444444	0.666667	0.230769
	Q5XFX0	Transgelin-2	1	1	1	0.928571
	Q6IRH6	Phosphate carrier protein, mitochondrial	0.40678	0.477273	0.636364	0.615385
	Q6P3V9	60S ribosomal protein L4	NA	NA	NA	1
	Q6P6U2	26S proteasome regulatory subunit 6A	0	NA	1	NA
	Q920J3	Coronin-6	1	0.666667	1	1
	A0A096MJA7	Rotatin	1	1	1	1
	A0A096MK68	ATP synthase F(0) complex subunit B1, mitochondrial	0.285714	0.857143	0.2	0.5
	A0A0G2JX70	Myelin basic protein	0.96875	0.8125	1	1
	A0A0G2JYS1	Oxidation resistance protein 1	0	0	0.666667	0
	A0A0G2JYZ5	Plectin	0	0.545455	0.5	0
	A0A0G2JZ23	Ras-specific guanine nucleotide-releasing factor 1	NA	NA	NA	1
	A0A0G2JZ50	Oxidation resistance protein 1	0	0	0.8	NA
	A0A0G2JZB8	Neuronal membrane glycoprotein M6-b	1	NA	NA	NA
	A0A0G2JZM8	CLIP-associating protein 2	1	NA	0.666667	1
	A0A0G2K0A9	Creatine kinase U-type, mitochondrial	0.461538	0.444444	0.526316	0.125
	A0A0G2K0B2	Band 4.1-like protein 1	0.166667	0.5	0.166667	0.222222
	A0A0G2K0B6	Clathrin coat assembly protein AP180	0	NA	NA	1
	A0A0G2K0F3	Band 4.1-like protein 1	0.25	0.5	1	1
	A0A0G2K0M8	Neural cell adhesion molecule 1	0	0	0.571429	0
	A0A0G2K0T5	Calcium uptake protein 1, mitochondrial	NA	NA	0.5	NA
	A0A0G2K1R5	CaM kinase-like vesicle-associated protein	1	1	1	0.8
	A0A0G2K336	Aquaporin-4	1	NA	NA	NA
	A0A0G2K3D9	Transmembrane protein 132B	1	1	1	NA
	A0A0G2K3V9	Caseinolytic peptidase B protein homolog	1	0	1	1
	A0A0G2K4Q0	Isocitrate dehydrogenase [NAD] subunit gamma 1, mitochondrial	0.4	0	0.5	0
	A0A0G2K657	Opioid-binding protein/cell adhesion molecule	0.571429	0	0	0
	A0A0G2K6T9	Protocadherin 1	NA	1	NA	1
	A0A0G2K737	Thioredoxin-like protein 1	0	0	0.5	0
	A0A0G2K944	Chondroitin sulfate proteoglycan 2, isoform CRA_b	1	1	NA	NA
	A0A0G2KAL4	Oxidation resistance protein 1	0	0	0.923077	0
	A0A0G2KAW2	Signal-induced proliferation-associated 1-like protein 1	0	1	0	0
	A0A0G2KAW4	Thimet oligopeptidase	NA	0	0	1
	A0A0H2UHZ1	Aquaporin-4	0.666667	NA	0	NA
	A0A140TAA1	Immunoglobulin superfamily, member 8	1	1	1	1
	A0A1K0H3R5	Globin a4	0	0.75	1	1
	A0A1W2Q6M6	Neuronal cell adhesion molecule	0.333333	NA	0.5	1
	A0A8I5XV89	Calmodulin-2	0.971429	1	1	1
	A0A8I5Y0P8	MIC	0	1	0.2	0.833333
	A0A8I5Y1H5	Neogenin	0.6	0.8	0.823529	1
	A0A8I5Y4N3	Albumin	NA	NA	1	NA
	A0A8I5Y4X5	Clathrin coat assembly protein AP180	NA	NA	NA	1
	A0A8I5Y4X7	Clathrin coat assembly protein AP180	NA	NA	NA	1
	A0A8I5Y4Y3	Teneurin transmembrane protein 3	1	1	1	0.666667
	A0A8I5Y5B0	Sodium/potassium-transporting ATPase subunit alpha-1	0.81323	0.833676	0.832335	0.838202
	A0A8I5Y638	RCG27287, isoform CRA_b	1	NA	0	0
	A0A8I5Y643	Solute carrier family 25 member 6	0.714286	0.956522	0.976744	1
	A0A8I5Y704	Similar to Actin, cytoplasmic 2 (Gamma-actin)	NA	NA	0	0.5
	A0A8I5Y7A1	T-complex protein 1 subunit gamma	1	1	1	1
	A0A8I5Y7D3	Ketimine reductase mu-crystallin	0	0.4	1	0.333333
	A0A8I5Y7J1	V-type proton ATPase subunit C 1	NA	1	NA	1
	A0A8I5Y7Q4	Methylglutaconyl-CoA hydratase, mitochondrial	0.75	1	0	0.5
	A0A8I5Y7S8	IQ motif and Sec7 domain ArfGEF 2	NA	NA	1	NA
	A0A8I5Y7W9	Guanine nucleotide-binding protein G(i) subunit alpha-1	NA	1	1	0.666667
	A0A8I5Y8E3	Tubulin beta-4B chain	0.824219	0.837838	0.707317	0.573529
	A0A8I5Y8H6	Pleckstrin and Sec7 domain-containing 3	1	NA	0	0
	A0A8I5Y9U9	Clathrin heavy chain 1	NA	NA	1	1
	A0A8I5YBJ3	Immunoglobulin superfamily, member 8	0.384615	0.559322	0.75	0.690476
	A0A8I5YBP6	TATA-box-binding protein-associated factor 3	NA	NA	1	1
	A0A8I5YBT1	Taste receptor type 1 member 2	0	0.25	1	0
	A0A8I5YC08	Cortactin-binding protein 2	0	0	0	0.666667
	A0A8I5YC79	Nicalin	0	NA	0	0.5
	A0A8I5ZJD7	Ras-related protein Rab-6A	1	0.25	1	0.73913
	A0A8I5ZJF7	Alpha-soluble NSF attachment protein	1	0	NA	0
	A0A8I5ZK40	Synaptoporin	NA	1	NA	1
	A0A8I5ZK49	Glyceraldehyde-3-phosphate dehydrogenase, testis-specific	1	NA	0.5	1
	A0A8I5ZLF1	Peptidyl-prolyl cis-trans isomerase FKBP4	0	NA	1	NA
	A0A8I5ZLT6	Aconitate hydratase, mitochondrial	0.755102	0.672727	0.563218	0.681416
	A0A8I5ZLT7	Succinate dehydrogenase [ubiquinone] flavoprotein subunit, mitochondrial	0.923077	1	1	0.8
	A0A8I5ZLW6	Actin-related protein 3	0.5	NA	1	0.333333
	A0A8I5ZM10	cGMP-dependent 3',5'-cyclic phosphodiesterase	0.75	NA	NA	1
	A0A8I5ZMA4	Voltage-dependent R-type calcium channel subunit alpha-1E	0.5	NA	NA	1
	A0A8I5ZMJ9	Microtubule-associated protein 1B	0.6	1	1	1
	A0A8I5ZMM6	ATP synthase subunit O, mitochondrial	1	1	1	0.9
	A0A8I5ZN87	Kinesin light chain 1	0.2	0.5	0.5	0.333333
	A0A8I5ZN98	Alkyldihydroxyacetonephosphate synthase, peroxisomal	0	NA	NA	0.5
	A0A8I5ZNB6	Ras/Rap GTPase-activating protein SynGAP	0.820359	0.887097	0.862745	0.798658
	A0A8I5ZNB8	Vesicle-associated membrane protein 2	1	1	1	1
	A0A8I5ZNL2	Afadin	0.166667	0.666667	0.75	0.666667
	A0A8I5ZNN6	Uncharacterized protein	0.5	0.8	1	0.666667
	A0A8I5ZNQ9	Septin-11	1	0.833333	1	1
	A0A8I5ZPP2	Thy-1 membrane glycoprotein	0.333333	0	0.5	0.2
	A0A8I5ZPQ5	Succinate dehydrogenase [ubiquinone] iron-sulfur subunit, mitochondrial	0.666667	NA	NA	0.454545
	A0A8I5ZPS9	Long-chain-fatty-acid--CoA ligase 6	0.333333	0	0.75	0
	A0A8I5ZPV7	Dynamin-1	0.8	0.833333	1	1
	A0A8I5ZQ04	Transgelin-2	1	1	1	1
	A0A8I5ZQ07	TRAF2 and NCK-interacting kinase	NA	NA	NA	1
	A0A8I5ZQ22	Sodium/potassium-transporting ATPase subunit alpha-3	0.965596	0.957245	0.980132	0.951351
	A0A8I5ZQA0	Mitochondrial import receptor subunit TOM22 homolog	0.923077	1	1	0.785714
	A0A8I5ZQH1	Alpha-soluble NSF attachment protein	1	NA	NA	NA
	A0A8I5ZQS8	Neogenin	1	0.8	1	0.5
	A0A8I5ZQT2	Disks large-associated protein 2	NA	0.666667	0	1
	A0A8I5ZR30	Ubiquitin-specific peptidase 14	NA	0.5	NA	0
	A0A8I5ZR55	Rab GDP dissociation inhibitor alpha	0.333333	0.75	NA	0.714286
	A0A8I5ZRB4	Transgelin-2	0.555556	0.764706	0.846154	0.764706
	A0A8I5ZRK2	Mitochondrial glutamate carrier 2	0.5	1	1	NA
	A0A8I5ZRN2	Collagen alpha-1(I) chain	0.842105	0.795455	0.444444	0.2
	A0A8I5ZSI6	Plasma membrane calcium-transporting ATPase 2	1	1	0.925926	0.857143
	A0A8I5ZSJ8	Mitochondrial fission factor	0.2	1	0.5	0.333333
	A0A8I5ZSP3	14-3-3 protein epsilon	1	1	1	1
	A0A8I5ZSR8	Caseinolytic peptidase B protein homolog	0.333333	0	0.5	0.333333
	A0A8I5ZT81	Guanine nucleotide-binding protein G(o) subunit alpha	0.969697	0.9375	0.973684	1
	A0A8I5ZTE0	Plasma membrane calcium-transporting ATPase 3	0.833333	0.666667	0.9	0.4
	A0A8I5ZTQ8	Plakophilin 4	1	0	0	0
	A0A8I5ZTS3	Microtubule-associated protein 4	0	0	1	NA
	A0A8I5ZTT2	ADP-ribosylation factor-like protein 8B	0.5	0	0	0.5
	A0A8I5ZU72	Kinesin light chain 1	0.2	0.6	1	0.666667
	A0A8I5ZUE8	Microtubule-actin cross-linking factor 1	NA	NA	1	NA
	A0A8I5ZUG8	26S proteasome regulatory subunit 6A	NA	NA	1	0
	A0A8I5ZUQ5	Uncharacterized protein	1	NA	NA	NA
	A0A8I5ZUV1	Cytochrome c oxidase subunit 4 isoform 1, mitochondrial	0.333333	0.5	0.5	0.555556
	A0A8I5ZV27	Protein disulfide isomerase Creld1	1	0.4	1	0.5
	A0A8I5ZV53	Neogenin	0.75	1	1	1
	A0A8I5ZVC3	Adaptor-related protein complex 2 subunit alpha 1	0.333333	0.666667	0.416667	0.642857
	A0A8I5ZVQ3	3-hydroxyisobutyrate dehydrogenase, mitochondrial	0.5	0	NA	0
	A0A8I5ZW06	Mitochondrial fission factor	0.5	0.5	1	0.5
	A0A8I5ZW15	Actin-related protein 2	0	0.375	0.8	0.6
	A0A8I5ZWK4	Uncharacterized protein	0.333333	0	0.333333	0.5
	A0A8I5ZWR6	Synaptic vesicle glycoprotein 2B	0.375	0.4	1	0.666667
	A0A8I5ZWV2	Ras-related protein Rab-11B	1	1	1	1
	A0A8I5ZWW4	Microtubule-associated protein 1B	0.25	0.5	0.181818	0.625
	A0A8I5ZX82	Calcium/calmodulin-dependent protein kinase type II subunit beta	0.75	0.4	0.333333	0.333333
	A0A8I5ZXA2	ATP synthase subunit alpha, mitochondrial	0.972414	0.991045	0.895349	0.974359
	A0A8I5ZXG0	Actin, cytoplasmic 2	1	1	1	1
	A0A8I5ZXM3	NADH-ubiquinone oxidoreductase 75 kDa subunit, mitochondrial	0.645161	0.756757	0.66129	0.675676
	A0A8I5ZXP7	SRC kinase-signaling inhibitor 1	1	1	NA	NA
	A0A8I5ZXS7	Beta-soluble NSF attachment protein	0.25	0.4375	0.578947	0.428571
	A0A8I5ZYI5	Methionine adenosyltransferase 2 subunit beta	0.5	1	0	0
	A0A8I5ZYM8	Synapsin-2	1	1	1	0.916667
	A0A8I5ZYT6	Voltage-gated potassium channel subunit beta-2	1	1	1	1
	A0A8I5ZYU2	Utrophin	0.75	0.8	1	0.5
	A0A8I5ZZ36	Solute carrier family 12, member 6	1	NA	NA	NA
	A0A8I5ZZ46	Eukaryotic translation initiation factor 4 gamma, 3	NA	0	1	NA
	A0A8I6A075	Similar to solute carrier family 25, member 5	0.714286	1	0.933333	0.88
	A0A8I6A0L7	Spectrin beta chain, non-erythrocytic 2	NA	0.666667	NA	NA
	A0A8I6A0U0	Prolow-density lipoprotein receptor-related protein 1	1	1	NA	1
	A0A8I6A0Y3	Inositol polyphosphate-4-phosphatase type I A	0	0	1	NA
	A0A8I6A180	Teneurin transmembrane protein 4	0	1	0.333333	0.333333
	A0A8I6A1H5	Uncharacterized protein	0	0	NA	0.5
	A0A8I6A1N4	Calcium/calmodulin-dependent protein kinase type II subunit delta	1	1	1	1
	A0A8I6A1T7	Oxidation resistance protein 1	0	0	0.8	0
	A0A8I6A1Y1	2-oxoglutarate dehydrogenase, mitochondrial	1	1	0.8	0.857143
	A0A8I6A285	Host cell factor 1	0	0	1	NA
	A0A8I6A2A2	Opioid-binding protein/cell adhesion molecule	1	NA	NA	NA
	A0A8I6A2T6	Myosin-6	1	0	NA	NA
	A0A8I6A2W9	CaM kinase-like vesicle-associated protein	0.833333	0.888889	1	1
	A0A8I6A2X6	Serine/threonine-protein phosphatase 2B catalytic subunit beta isoform	0.75	0	0.333333	0.166667
	A0A8I6A302	NADH:ubiquinone oxidoreductase subunit B8	0.8	1	1	1
	A0A8I6A378	Eukaryotic translation initiation factor 4 gamma, 3	0	NA	1	0
	A0A8I6A3B7	F-actin-capping protein subunit beta	1	1	0.5	1
	A0A8I6A3Q1	Uncharacterized protein	NA	0	NA	0.5
	A0A8I6A3W0	NADH dehydrogenase [ubiquinone] 1 alpha subcomplex subunit 9, mitochondrial	0.244898	0.363636	0.529412	0.363636
	A0A8I6A423	Eukaryotic translation initiation factor 4 gamma, 3	NA	NA	1	0
	A0A8I6A445	Calcium/calmodulin-dependent protein kinase type II subunit beta	0.75	0.5	0.666667	0.285714
	A0A8I6A4J2	Adaptor-related protein complex 2 subunit alpha 1	0.111111	0.8	1	0.692308
	A0A8I6A5I1	Enolase 2, gamma, isoform CRA_d	1	NA	NA	0.5
	A0A8I6A5K7	Calcium-dependent secretion activator 1	0	NA	NA	1
	A0A8I6A5L1	Solute carrier family 12, member 6	1	NA	NA	0
	A0A8I6A5L2	cGMP-dependent 3',5'-cyclic phosphodiesterase	0.75	NA	NA	1
	A0A8I6A5N8	Adaptor-related protein complex 2 subunit alpha 1	0.25	0.8	0.5	0.75
	A0A8I6A5W9	Clathrin heavy chain 1	0	NA	0.5	0.666667
	A0A8I6A6C9	Cullin-associated NEDD8-dissociated protein 1	0	0	0.5	0
	A0A8I6A6R5	Protein tyrosine phosphatase, receptor type, D	NA	NA	NA	1
	A0A8I6A6X5	Cold shock domain-containing protein E1	NA	0.333333	1	0
	A0A8I6A712	Inositol polyphosphate-4-phosphatase type I A	0	0	0.5	0
	A0A8I6A724	Vacuolar protein sorting-associated protein 52 homolog	0	1	NA	NA
	A0A8I6A7H8	Gamma-aminobutyric acid type B receptor subunit 2	0	NA	1	0
	A0A8I6A7J5	Clathrin coat assembly protein AP180	NA	NA	NA	1
	A0A8I6A810	Choline transporter-like protein 1	NA	NA	NA	1
	A0A8I6A832	Voltage-dependent L-type calcium channel subunit beta-3	NA	NA	1	0
	A0A8I6A880	Plakophilin 4	0.5	0	0	0
	A0A8I6A888	Cytochrome b-c1 complex subunit 2, mitochondrial	0.6	0.25	0	0.176471
	A0A8I6A8J4	V-type proton ATPase subunit E 1	1	NA	0	1
	A0A8I6A8K3	Pyruvate dehydrogenase E1 component subunit beta, mitochondrial	0	0.25	0	1
	A0A8I6A8K6	Intersectin 2	1	1	1	1
	A0A8I6A8W2	Syntaxin-binding protein 1	1	1	0	0.75
	A0A8I6A957	Ras/Rap GTPase-activating protein SynGAP	0.832298	0.932203	0.862745	0.904
	A0A8I6A9C1	MIC	NA	1	1	1
	A0A8I6A9L3	Neuronal membrane glycoprotein M6-b	0.8	NA	0	0
	A0A8I6A9Q8	Autophagy-related protein 9A	0	0.4	0.5	0.25
	A0A8I6A9X4	Dynamin-3	0	1	1	1
	A0A8I6AAC1	DIS3-like 3'-5' exoribonuclease 2	0	0	0.5	0
	A0A8I6AAC7	Ras/Rap GTPase-activating protein SynGAP	0.832298	0.785714	0.862745	0.795775
	A0A8I6AAD3	Serine/threonine-protein phosphatase 2B catalytic subunit beta isoform	0.75	NA	1	1
	A0A8I6AAG9	Septin-11	0.166667	0.5	0.333333	0.4
	A0A8I6AAN6	Dihydropyrimidinase-related protein 2	1	NA	NA	0
	A0A8I6AAQ8	Regulator of G-protein signaling 7, isoform CRA_b	NA	0	1	0
	A0A8I6AAT8	Solute carrier family 25 member 22	1	NA	0	NA
	A0A8I6AAT9	Methylglutaconyl-CoA hydratase, mitochondrial	0.375	0.333333	0	0.5
	A0A8I6AAY1	Cytochrome c oxidase subunit 7A2-like	0	0.5	0.25	0
	A0A8I6AB62	Nicalin	NA	NA	NA	1
	A0A8I6ABC9	Malate dehydrogenase, mitochondrial	1	0.857143	1	1
	A0A8I6ACB9	Dihydrolipoyllysine-residue succinyltransferase component of 2-oxoglutarate dehydrogenase complex, mitochondrial	0.95	1	1	0.941176
	A0A8I6ACD2	Neural cell adhesion molecule 1	0	0	0.5	0
	A0A8I6ACP2	Mitochondrial carrier 2	1	0	1	1
	A0A8I6AD02	Uncharacterized protein	1	NA	1	1
	A0A8I6AD42	Plasma membrane calcium-transporting ATPase 1	1	1	1	1
	A0A8I6ADD4	Plasma membrane calcium-transporting ATPase 2	0.68	0.375	0.78125	0.461538
	A0A8I6ADF8	Chaperonin-containing TCP1 subunit 6A	1	1	1	0.666667
	A0A8I6ADG2	Striated muscle-specific serine/threonine-protein kinase	0.333333	0.5	0.0909091	0
	A0A8I6ADT2	V-type proton ATPase subunit B, brain isoform	0.625	0.75	0.733333	0.363636
	A0A8I6AE09	Neurotrimin	1	0	NA	NA
	A0A8I6AE86	V-type proton ATPase subunit B, brain isoform	0.769231	0.9	0.846154	0.571429
	A0A8I6AEH8	Protein disulfide-isomerase A4	0	NA	1	NA
	A0A8I6AEM0	Protein tyrosine phosphatase, receptor type, D	NA	0	NA	0.5
	A0A8I6AEN3	Microtubule-associated protein 4	NA	NA	1	NA
	A0A8I6AEP4	SRC kinase-signaling inhibitor 1	0.25	1	0	0
	A0A8I6AES7	NADH:ubiquinone oxidoreductase core subunit S7	0.555556	0.692308	0.375	0.714286
	A0A8I6AF05	2-oxoglutarate dehydrogenase, mitochondrial	0.5	0.352941	0.521739	0.545455
	A0A8I6AF36	Plasma membrane calcium-transporting ATPase 2	0.6	0.257143	0.675676	0.272727
	A0A8I6AF91	Sodium/potassium-transporting ATPase subunit alpha-2	1	1	1	0.984043
	A0A8I6AFJ3	Glutamate receptor 2	NA	NA	NA	0.5
	A0A8I6AFS1	3-hydroxyacyl-CoA dehydrogenase type-2	0.5	0.833333	NA	0.714286
	A0A8I6AG02	F-actin-capping protein subunit beta	1	1	1	1
	A0A8I6AG50	Cytosol aminopeptidase	0	0.5	0	1
	A0A8I6AG96	Utrophin	1	1	1	1
	A0A8I6AGL9	Uncharacterized protein	0.666667	1	1	1
	A0A8I6AGW1	Acyl-CoA dehydrogenase family, member 10	0.5	0	0.333333	0
	A0A8I6AGZ8	Calcium-dependent secretion activator 1	NA	NA	NA	0.5
	A0A8I6AHJ0	Dynamin-1	0.363636	0.288462	0.333333	0.666667
	A0A8I6AHS3	Thioredoxin-like protein 1	NA	NA	1	NA
	A0A8I6AHT4	Calmodulin-regulated spectrin-associated protein family, member 3	NA	NA	1	NA
	A0A8I6AHZ0	ATPase H+-transporting V1 subunit B1	1	1	1	1
	A0A8I6AI45	Calcium-dependent secretion activator 1	0	NA	NA	0.5
	A0A8I6AIB2	F-actin-capping protein subunit beta	0.666667	1	1	1
	A0A8I6AIF6	Aconitate hydratase, mitochondrial	0.948718	0.880952	0.803279	0.927711
	A0A8I6AIM5	Glutathione S-transferase Mu 1	1	1	1	1
	A0A8I6AIZ9	Glyceraldehyde-3-phosphate dehydrogenase	0.2	0	1	0.333333
	A0A8I6AJ23	Guanine nucleotide binding protein, alpha q polypeptide, isoform CRA_a	0.857143	NA	NA	NA
	A0A8I6AJ28	Hexokinase-1	0.875	0.870968	0.613636	0.833333
	A0A8I6AJ41	3-hydroxyacyl-CoA dehydrogenase type-2	0.2	0.416667	0	0.555556
	A0A8I6AJ49	Dynein light chain 2, cytoplasmic	0.526316	0	0	0.214286
	A0A8I6AK45	Mitochondrial carrier 2	0.4	0	0.333333	1
	A0A8I6AKG9	SRC kinase-signaling inhibitor 1	0.333333	1	NA	0
	A0A8I6AKH1	Calcium/calmodulin-dependent protein kinase type II subunit alpha	0.428571	0.666667	1	1
	A0A8I6AKH4	Calcium uptake protein 1, mitochondrial	0	NA	1	0
	A0A8I6AKH9	Plasma membrane calcium-transporting ATPase 3	0.75	0.666667	1	0.666667
	A0A8I6AKJ8	Microtubule-associated protein 4	0	0	0.5	0
	A0A8I6AKP3	Glutamate receptor 2	0	0	NA	0.5
	A0A8I6AKV4	Regulator of G-protein-signaling 7	NA	NA	1	NA
	A0A8I6AKX2	Dynamin-1	0.705882	0.5	0.5	0.782609
	A0A8I6AKY1	Pleckstrin homology domain-containing A6	NA	NA	1	NA
	A0A8I6AKY2	Endophilin-B1	NA	NA	1	NA
	A0A8I6AKY4	Uncharacterized protein	1	NA	1	1
	A0A8I6AL00	NADH:ubiquinone oxidoreductase core subunit S8	1	1	NA	1
	A0A8I6AL07	Calcium/calmodulin-dependent protein kinase type II subunit delta	1	1	0.666667	1
	A0A8I6AL32	Microtubule-associated protein 4	0	0	1	0
	A0A8I6AL38	Uncharacterized protein	NA	NA	NA	1
	A0A8I6AL62	Afadin	0.5	0.666667	1	0.333333
	A0A8I6AL93	Ubiquinol-cytochrome c reductase-binding protein	0.833333	1	1	NA
	A0A8I6ALR4	Solute carrier family 25, member 27	0.5	NA	NA	0
	A0A8I6ALV8	Tubulin alpha-1B chain	0.75	0	0	0.5
	A0A8I6AMB0	Adenylate cyclase type 2	0	NA	0	0.666667
	A0A8I6AMJ1	CLIP-associating protein 2	0.5	NA	1	1
	A0A8I6AMK8	CLIP-associating protein 2	1	NA	1	1
	A0A8I6AMM2	Isocitrate dehydrogenase (NAD(+)) 3 non-catalytic subunit beta	0	0	0.75	0.5
	A0A8I6AMY8	Eukaryotic translation initiation factor 4 gamma, 3	0	0	0.5	0
	A0A8I6ANC5	DIS3-like 3'-5' exoribonuclease 2	0	0	1	0
	A0A8I6ANJ1	Plasma membrane calcium-transporting ATPase 2	0.566667	0.315789	0.675676	0.428571
	A0A8I6ANQ3	Immunoglobulin superfamily, member 8	1	1	1	1
	A0A8I6ANY4	Uncharacterized protein	0.5	0	0	0
	A0A8I6AP57	Microtubule-actin cross-linking factor 1	0	NA	1	NA
	A0A8I6AP88	Tight junction protein 2	NA	NA	1	0
	A0A8I6AQ40	3-hydroxyisobutyrate dehydrogenase, mitochondrial	1	NA	NA	NA
	A0A8I6AQE3	Synaptophysin	NA	1	1	0
	A0A8I6AQE5	Plasma membrane calcium-transporting ATPase 4	1	1	1	1
	A0A8I6AQS4	Adenylyl cyclase-associated protein 2	0.176471	1	0	0
	A0A8I6AR12	Chaperonin-containing TCP1 subunit 7	1	0.5625	0	0.75
	A0A8I6ARF4	Actinin alpha 2	NA	1	NA	0
	A0A8I6ARH0	Cytochrome c oxidase subunit 4 isoform 1, mitochondrial	0.333333	1	0.5	0.833333
	A0A8I6ARH2	Hexokinase-1	0.913043	0.931034	0.642857	0.862069
	A0A8I6ARQ9	Hexokinase-1	1	1	0.9	0.925926
	A0A8I6ARS6	Ras/Rap GTPase-activating protein SynGAP	0.938356	0.932203	0.93617	0.97541
	A0A8I6ART8	Microtubule-associated protein 4	0	0	0.8	NA
	A0A8I6ASA9	Intersectin 2	1	1	1	1
	A0A8I6ASF5	Similar to 60S ribosomal protein L4 (L1)	0	NA	NA	0.5
	A0A8I6AT18	Pleckstrin and Sec7 domain-containing 3	1	NA	NA	NA
	A0A8I6ATP4	Phosphatase and actin regulator 1	NA	0	0.5	1
	A0A8I6AUZ1	Hexokinase-1	1	1	0.9	0.961538
	A0A8I6AV34	Alpha-actinin-1	0.75	0.8	0.333333	0.777778
	A0A8I6AV92	Acyl-CoA dehydrogenase family, member 10	1	NA	0.5	0
	A0A8I6AWP4	F-actin-capping protein subunit beta	0.571429	1	0.666667	0.8
	A0A8I6AWW7	F-actin-capping protein subunit beta	0.8	0.5	1	0.8
	A0A8I6AXB6	Glutaminase kidney isoform, mitochondrial	1	0.666667	1	0.8
	A0A8I6AZL1	Guanine nucleotide-binding protein subunit alpha-13	1	0.5	NA	0.75
	A0A8I6B0E2	Uncharacterized protein	NA	1	NA	1
	A0A8I6B3A4	AU RNA binding protein/enoyl-coenzyme A hydratase (Predicted), isoform CRA_e	1	1	0	1
	A0A8I6B3W0	V-type proton ATPase subunit E 1	0.5	0	NA	0.5
	A0A8I6B409	Calmodulin-1	1	1	1	0.95
	A0A8I6B4A1	Uncharacterized protein	1	0	1	1
	A0A8I6B5J2	Similar to dihydrolipoamide S-acetyltransferase (E2 component of pyruvate dehydrogenase complex)	0	0.5	NA	0
	A0A8I6B663	ATP-dependent 6-phosphofructokinase, platelet type	0.25	0	NA	1
	A0A8I6G3V6	Caseinolytic peptidase B protein homolog	0.5	0	1	0.4
	A0A8I6G6A0	Guanine nucleotide-binding protein subunit alpha-11	0.75	NA	NA	NA
	A0A8I6G6L5	Aspartate aminotransferase, cytoplasmic	0	NA	1	NA
	A0A8I6G6V9	Septin-8	0.166667	0.5	0.333333	0.222222
	A0A8I6G8J9	Glutathione S-transferase Mu 1	0.666667	0.444444	1	0.428571
	A0A8I6G8P4	Collagen alpha-1(I) chain	1	1	1	1
	A0A8I6GBC3	Actin-related protein 2	0	0.6	0.666667	0.428571
	A0A8I6GCD8	V-type proton ATPase subunit C 1	NA	1	NA	1
	A0A8I6GDC1	Isocitrate dehydrogenase [NAD] subunit gamma 1, mitochondrial	1	NA	1	NA
	A0A8I6GDI3	Alpha-actinin-1	0.75	1	1	0.875
	A0A8I6GEH9	Neurotrimin	0.5	0	0	0
	A0A8I6GF99	Lamina-associated polypeptide 2, isoform beta	0.615385	0.7	0.7	0.8
	A0A8I6GFB3	F-actin-capping protein subunit beta	0.666667	0.5	1	0.5
	A0A8I6GFS9	V-type proton ATPase subunit E 1	0.333333	NA	NA	1
	A0A8I6GFZ7	Calcium/calmodulin-dependent protein kinase type II subunit beta	1	0.5	0.4	0.666667
	A0A8I6GG08	Collagen alpha-1(I) chain	1	1	1	1
	A0A8I6GG73	Calmodulin-2	1	1	1	1
	A0A8I6GH08	Voltage-dependent L-type calcium channel subunit beta-3	0	0	1	0
	A0A8I6GIJ8	Mitochondrial 2-oxoglutarate/malate carrier protein	0.235294	0.226415	0.263158	0.585366
	A0A8I6GIR3	TATA-box-binding protein-associated factor 3	0	0	1	0.333333
	A0A8I6GIW5	F-actin-capping protein subunit beta	0.8	0.333333	1	0.8
	A0A8I6GJ01	Sodium/potassium-transporting ATPase subunit alpha-2	0.978923	0.992874	0.990164	1
	A0A8I6GJ63	Lamina-associated polypeptide 2, isoform beta	0.727273	1	0.636364	0.8
	A0A8I6GJR0	Uncharacterized protein	0.571429	0.428571	0.933333	0.673469
	A0A8I6GK88	Prohibitin-2	0.571429	0.5	0	0.5
	A0A8I6GKA3	Spectrin alpha chain, non-erythrocytic 1	1	1	1	1
	A0A8I6GKF7	Sodium/potassium/calcium exchanger 2	0.222222	0.25	0	0.5
	A0A8I6GKN5	Uncharacterized protein	0.871795	1	1	1
	A0A8I6GKP1	Glial fibrillary acidic protein	1	0.6	1	0.75
	A0A8I6GKX8	IQ motif and Sec7 domain ArfGEF 2	NA	NA	1	NA
	A0A8I6GL35	Actin-related protein 3B	1	NA	1	1
	A0A8I6GLH0	Aspartate aminotransferase, mitochondrial	0.876543	0.870536	0.926316	0.877193
	A0A8I6GLJ1	MIC	NA	0.666667	1	0.833333
	A0A8I6GLL6	Insulin-like growth factor 2 receptor	1	NA	NA	0
	A0A8I6GLU2	Protein phosphatase 3 catalytic subunit gamma	0.5	0	0.333333	1
	A0A8I6GLW2	Citrate synthase, mitochondrial	0	0.666667	1	0
	A0A8I6GM53	Uncharacterized protein	0.666667	0.666667	1	0.333333
	A0A8I6GMK2	14-3-3 protein beta/alpha	1	1	NA	0.333333
	A0A8J8XD91	Translocase of inner mitochondrial membrane 17b	0.25	0.5	NA	0
	A0A8J8XN34	Neuronal cell adhesion molecule	0.333333	NA	0.666667	0.5
	A0A8J8YEH1	Caseinolytic peptidase B protein homolog	0.25	0	0.5	0.5
	A0A8J8YHB8	Neuronal cell adhesion molecule	1	NA	1	1
	D3ZAC7	60S ribosomal protein L31	0.5	0	0	0
	D3ZCL8	Ras/Rap GTPase-activating protein SynGAP	0.957143	0.932203	0.916667	0.92623
	D3ZFY7	Pleckstrin and Sec7 domain-containing 3	0.5	0	NA	NA
	D3ZGI9	Solute carrier family 12 member 5	1	1	1	0.857143
	D3ZIP8	Endonuclease domain-containing 1	0	0.5	0	0.4
	D3ZLA5	60S ribosomal protein L31	0.5	NA	NA	NA
	D3ZLU0	C2 calcium-dependent domain-containing 4C	NA	NA	1	1
	D3ZMM4	ERC protein 2	NA	NA	1	0
	D3ZT59	Sepiapterin reductase	NA	NA	1	1
	D3ZVF5	Uncharacterized protein	1	NA	0	0
	D3ZVS2	L-2-hydroxyglutarate dehydrogenase	0.666667	1	0.666667	0
	D3ZVY6	60S ribosomal protein L31	0.5	0	NA	0
	D4A172	60S ribosomal protein L31	0.5	0	0	0
	D4A2Q3	Pleckstrin and Sec7 domain-containing 3	1	NA	NA	NA
	D4A376	Ras-related protein Rab-12	0.2	NA	0.5	NA
	D4A8Y6	Versican core protein	1	1	NA	NA
	D4A9L5	Band 4.1-like protein 1	0.333333	0.25	1	0.4
	D4ABV5	Calmodulin 2	0.894737	0.875	0.975	0.826087
	D4ABZ9	60S ribosomal protein L31	0.5	NA	NA	0
	D4ACX1	Similar to cysteine-rich protein 2	0.5	NA	NA	0
	F1LLX6	Calcium-dependent secretion activator 1	0	NA	NA	1
	F1LM28	Neurofibromin	NA	NA	0.5	NA
	F1LNV5	Calcium uptake protein 1, mitochondrial	NA	NA	1	NA
	F1LQW8	Ras/Rap GTPase-activating protein SynGAP	1	1	1	0.952
	F1LRK0	Clathrin coat assembly protein AP180	0	0	NA	0.5
	F1LRZ7	Neurofilament heavy polypeptide	0	0	0	0.666667
	F1LT10	Afadin	1	1	0.75	1
	F1LV12	Adenylate cyclase 2	0	0	0	0.5
	F1M787	Catenin delta-2	0.5	0.5	0	0
	F1M790	Prostaglandin F2 receptor negative regulator	0.5	0	NA	0
	F1M9X7	Voltage-dependent calcium channel subunit alpha-2/delta-2	NA	1	0	NA
	F7F9K9	NADH:ubiquinone oxidoreductase subunit B8	1	1	1	1
	F7F9U6	Plectin	NA	1	0.8	NA
	F7FI24	Nipsnap homolog 2	0.8	0.625	0.875	0.6
	G3V6H5	Mitochondrial 2-oxoglutarate/malate carrier protein	1	0.666667	0.833333	0.888889
	G3V7L8	ATPase, H+ transporting, V1 subunit E isoform 1, isoform CRA_a	0.5	NA	0	0.5
	G3V983	Glutathione transferase	1	0.666667	0.571429	0.6
	M0R5T5	SH3 and multiple ankyrin repeat domains protein 2	NA	0.5	NA	NA
	M0R608	Reticulon	0.5	0	0	NA
	M0RBN6	Neurexin-1-beta	0	NA	1	1
	Q304F3	RCG32327	0.85	0.954545	0.95122	0.95
	Q6GMN8	Actn1 protein	0.428571	0.333333	0.142857	0.5
Oxidation (M)	D3ZD73	RNA helicase	0.25	0.25	0.666667	0.2
	D3ZFB6	Proline-rich transmembrane protein 2	0.5	1	0.571429	0.857143
	D3ZML2	Serine/threonine-protein kinase BRSK2	0.6	0.4375	0.4	0
	D3ZN95	Host cell factor 1	0	NA	0.5	NA
	D3ZZS8	ATPase H+-transporting V1 subunit B1	0.45	0.541667	0.521739	0.294118
	D4A5I9	Unconventional myosin-VI	0	NA	0.5	0.5
	D4ABB2	Modulator of VRAC current 1	0.25	0.333333	1	0.428571
	O35430	Amyloid-beta A4 precursor protein-binding family A member 1	0.333333	NA	0.5	0.333333
	O35814	Stress-induced-phosphoprotein 1	0.15	0	0.5	0
	O35889	Afadin	0.4	0.666667	1	1
	O54701	Sodium/potassium/calcium exchanger 2	0.2	NA	NA	1
	O70377	Synaptosomal-associated protein 23	0.222222	0.5	0.130435	0.375
	P00507	Aspartate aminotransferase, mitochondrial	0.327343	0.379487	0.561189	0.340426
	P04905	Glutathione S-transferase Mu 1	0.357143	0.210526	0.555556	0.263158
	P07825	Synaptophysin	0.820856	0.781065	0.584746	0.75
	P0C0A9	Small VCP/p97-interacting protein	0	0	0.714286	0.25
	P0DP29	Calmodulin-1	0.38961	0.351064	0.608392	0.387097
	P0DP30	Calmodulin-2	0.38961	0.351064	0.608392	0.387097
	P0DP31	Calmodulin-3	0.38961	0.351064	0.608392	0.387097
	P10499	Potassium voltage-gated channel subfamily A member 1	0	0.5	0.166667	0
	P10719	ATP synthase subunit beta, mitochondrial	0.641716	0.645292	0.668161	0.691659
	P14056	Serine/threonine-protein kinase A-Raf	0.2	0.5	0.769231	0.75
	P15943	Amyloid beta precursor like protein 2	0.666667	NA	NA	0
	P18297	Sepiapterin reductase	0	0.5	1	0
	P18596	Sarcoplasmic/endoplasmic reticulum calcium ATPase 3	0.326531	0.428571	0.59375	0.285714
	P20650	Protein phosphatase 1A	0	0	0.5	0
	P22062	Protein-L-isoaspartate(D-aspartate) O-methyltransferase	0.1	0.5	0.782609	0.222222
	P23562	Band 3 anion transport protein	0	0	1	0.25
	P23593	Apolipoprotein D	0.5	NA	0	NA
	P23965	Enoyl-CoA delta isomerase 1, mitochondrial	0.5	0	NA	NA
	P26769	Adenylate cyclase type 2	0	NA	1	1
	P27881	Hexokinase-2	0.441176	0.548077	0.375	0.537736
	P35284	Ras-related protein Rab-12	0.2	0	1	0
	P35815	Protein phosphatase 1B	0	0	0.5	NA
	P36860	Ras-related protein Ral-B	1	NA	NA	1
	P36970	Phospholipid hydroperoxide glutathione peroxidase	0	0	0.5	0.111111
	P40329	Arginine--tRNA ligase, cytoplasmic	0	NA	NA	1
	P47863	Aquaporin-4	1	0	0	0
	P47987	Plasmolipin	0	1	1	NA
	P62024	Phosphatase and actin regulator 1	0	0	0.25	0.5
	P62083	40S ribosomal protein S7	0	0	0.333333	0.5
	P63012	Ras-related protein Rab-3A	0.488038	0.661364	0.6	0.708885
	P67874	Casein kinase II subunit beta	0.6	0.5	0.75	0.666667
	P70500	CDP-diacylglycerol--inositol 3-phosphatidyltransferase	0.428571	0.571429	0.666667	0.666667
	P85969	Beta-soluble NSF attachment protein	0.09375	0.181818	0.551724	0.162791
	P97603	Neogenin (Fragment)	0.214286	0.666667	1	0.25
	Q02563	Synaptic vesicle glycoprotein 2A	0.3	0.555556	0.69697	0.454545
	Q05683	Glutamate decarboxylase 2	0.333333	0	0.5	0.25
	Q05695	Neural cell adhesion molecule L1	0	0.5	0	0
	Q3T1J1	Eukaryotic translation initiation factor 5A-1	0.5	NA	0.2	0.6
	Q5FWU3	Autophagy-related protein 9A	0	0.5	1	0
	Q5QJC9	BAG family molecular chaperone regulator 5	0	1	0	0.5
	Q62876	Synaptogyrin-1	0.7	0.833333	0.45283	0.285714
	Q63210	Guanine nucleotide-binding protein subunit alpha-12	0.6	0	0	0
	Q63525	Nuclear migration protein nudC	0	0	0	1
	Q63564	Synaptic vesicle glycoprotein 2B	0.285714	0.5	0.6	0.411765
	Q641Z6	EH domain-containing protein 1	NA	0.5	0	0.5
	Q64380	Sarcosine dehydrogenase, mitochondrial	NA	NA	NA	1
	Q6AXT5	Ras-related protein Rab-21	0.5	0.5	0.833333	0.333333
	Q6AY58	B-cell receptor-associated protein	0	0.166667	0.666667	0.333333
	Q6MG55	Phosphatidylserine lipase ABHD16A	0.5	0	0.5	0.5
	Q6Q7Y5	Guanine nucleotide-binding protein subunit alpha-13	0.615385	0.0833333	0	0.230769
	Q75Q41	Mitochondrial import receptor subunit TOM22 homolog	0.428571	0.5	0.642857	0.478261
	Q8CFG6	Voltage-dependent calcium channel subunit alpha-2/delta-2	1	0.5	NA	NA
	Q8CJH2	Disabled homolog 1	NA	NA	0.666667	NA
	Q9EPH8	Polyadenylate-binding protein 1	NA	NA	1	NA
	Q9QVC8	Peptidyl-prolyl cis-trans isomerase FKBP4	0.333333	0	1	NA
	A0A0G2JXK2	B cell receptor associated protein 31	0	0.166667	0.666667	0.333333
	A0A0G2K2M2	Mitochondrial fission factor	0	0.5	1	1
	D3ZLS5	HECT-type E3 ubiquitin transferase	NA	0	NA	1
	F1LZ38	Teneurin transmembrane protein 4	0	0.1	1	0.142857
	G3V6U3	Alpha-1,3/1,6-mannosyltransferase ALG2	0	0	1	0
	O55166	Vacuolar protein sorting-associated protein 52 homolog	0	1	0	0.25
	P05508	NADH-ubiquinone oxidoreductase chain 4	1	1	1	1
	P35332	Hippocalcin-like protein 4	1	0	0	0
	P49432	Pyruvate dehydrogenase E1 component subunit beta, mitochondrial	0.347938	0.381963	0.545455	0.404192
	Q5RJN0	NADH dehydrogenase [ubiquinone] iron-sulfur protein 7, mitochondrial	0.1875	0.538462	0.363636	0.571429
	Q63569	26S proteasome regulatory subunit 6A	0	0	1	NA
	Q6AY19	Atypical kinase COQ8B, mitochondrial	NA	NA	NA	1
	Q6AYS7	Aminoacylase-1A	0.4	1	1	0
	Q6PTT0	Aminoacylase-1B	1	1	1	NA
	Q91Z80	Liprin-alpha-4 (Fragment)	NA	NA	NA	1
	Q9EPH7	Solute carrier family 25, member 27	0.5	0	NA	0
	Q9WTT2	Caseinolytic peptidase B protein homolog	0.25	0	1	1
	A0A0G2JVV5	Ubiquitin carboxyl-terminal hydrolase	NA	1	NA	NA
	A0A0G2JW79	Paralemmin 3	0	0.5	0	0.5
	A0A0G2JZH0	Calcium-binding protein 39	0	NA	0	1
	A0A0G2K8D8	Band 3 anion transport protein	0	0	1	0.333333
	A0A0H2UHE5	Protein-serine/threonine phosphatase	0	0	0.5	0
	A0A0H2UHQ0	4F2 cell-surface antigen heavy chain	0.2	0.222222	0.7	0.162791
	D3ZHJ6	Calcium-transporting ATPase	0.326531	0.428571	0.59375	0.285714
	F1LR60	Amyloid beta (A4) protein-binding, family A, member 1, isoform CRA_a	0.333333	NA	0.5	0.333333
	F7ELE5	NADH:ubiquinone oxidoreductase core subunit S7	0.230769	0.636364	0.4	0.571429
	G3V6D3	ATP synthase subunit beta	0.641716	0.645292	0.668161	0.691659
	G3V9U7	Calcium-transporting ATPase	0.326531	0.428571	0.59375	0.285714
	M0R3X7	Hexokinase	0.571429	0.727273	0.571429	0.727273
	M0R4V3	Synaptosomal-associated protein	0.222222	0.5	0.130435	0.375
	M9MMM8	Serine/threonine-protein kinase BRSK2	0.6	0.4375	0.4	0
	P37805	Transgelin-3	0.357143	0.573529	0.508475	0.573529
	P61808	Stannin	1	1	NA	1
	P62076	Mitochondrial import inner membrane translocase subunit Tim13	1	0.5	1	1
	P63031	Mitochondrial pyruvate carrier 1	0.4	1	0.8	1
	Q4V7F2	Protein disulfide isomerase Creld1	0.5	0.5	1	0.5
	Q5RJK8	Acyl-CoA-binding domain-containing protein 6	0	NA	1	1
	Q6AYQ1	Golgin subfamily A member 7	1	NA	NA	NA
	Q6IRG7	Claudin	0.181818	0	0.533333	0.454545
	Q99P82	Claudin-11	0.181818	0	0.533333	0.454545
	Q9R0A8	HAUS augmin-like complex subunit 1	NA	NA	NA	1
	A0A096MKB7	Casein kinase II subunit beta	0.6	0.5	0.75	0.666667
	A0A0G2JVM0	Multifunctional fusion protein	NA	0.5	1	0
	A0A0G2JWZ7	GTP:AMP phosphotransferase AK3, mitochondrial	0	NA	0.5	0
	A0A0G2K0P9	Coatomer subunit beta'	NA	NA	NA	1
	A0A0G2K0V8	Nuclear migration protein nudC	0	0	0	1
	A0A0G2K0X5	Phosphatidylserine lipase ABHD16A	0.5	0	0.5	0.5
	A0A0G2K2R1	V-type proton ATPase subunit G	0.222222	0.666667	0.823529	0.4
	A0A0G2K3L8	WD repeat and FYVE domain-containing 1	0.333333	0	1	0.5
	A0A0G2K4N8	Phosphatidylserine lipase ABHD16A	0.5	0	0.5	0.5
	A0A0G2K9N9	Calcium-transporting ATPase	0.326531	0.428571	0.59375	0.285714
	A0A0G2KA61	Casein kinase II subunit beta	0.6	0.5	0.75	0.666667
	A0A0G2KAD8	Synaptophysin	0.815934	0.779104	0.575758	0.745283
	A0A0G2KAL9	Mitochondrial fission factor	0	0.5	1	1
	A0A0G2KAM3	Pyruvate dehydrogenase E1 component subunit beta	0.347938	0.381963	0.545455	0.404192
	A0A140TAB9	Protein-L-isoaspartate O-methyltransferase	0.1	0.5	0.782609	0.222222
	A0A8J8XRQ3	G protein subunit alpha 14	0.6	0	0	0
	A0A8J8YKQ8	Complement C2	NA	NA	1	NA
	B0BN47	Glutathione S-transferase	1	0.5	1	0.5
	B2RYG0	Coronin	0.333333	0.333333	0.285714	0.75
	B2RYS2	Cytochrome b-c1 complex subunit 7	0.272727	0.1	0.5	0.0833333
	D3ZA85	NFU1 iron-sulfur cluster scaffold homolog, mitochondrial	1	0	NA	NA
	D3ZLT1	NADH dehydrogenase [ubiquinone] 1 beta subcomplex subunit 7	0.677903	0.814815	0.727941	0.73913
	D3ZWC6	Syntrophin, basic 1 (Predicted)	0.5	0.333333	0.214286	0.230769
	D4A1J3	Paralemmin 3	0	0.5	0	0.5
	D4A781	Importin 5	0	NA	1	NA
	D4A7Z5	Direct IAP-binding protein with low pI	0.25	0.5	0	0.4
	F1LNB2	Phosphatase and actin regulator	0	NA	1	1
	F7EK08	Ubiquitin-specific peptidase 14	NA	1	NA	NA
	F7F5S4	Diablo, IAP-binding mitochondrial protein	1	0.5	NA	0.5
	F7FFF0	Similar to ubiquinol-cytochrome c reductase-binding protein	0.272727	0.1	0.5	0.0833333
	F7FGW7	NADH:ubiquinone oxidoreductase core subunit S8	0.225	0.347368	0.6	0.489796
	F8WFM2	Beta-soluble NSF attachment protein	0.09375	0.181818	0.551724	0.162791
	F8WFT7	Anion exchange protein	0	0	1	0.333333
	G3V6A6	Similar to RIKEN cDNA 2610002M06	NA	NA	1	NA
	G3V6P8	Guanine nucleotide-binding protein subunit gamma	1	NA	0	NA
	G3V721	WW domain-binding protein 2	NA	0	0	0.5
	G3V7J7	Eukaryotic translation initiation factor 5A	0.5	NA	0.2	0.6
	M0RB74	Importin 5	0	NA	1	NA
	M0RDX2	Amyloid beta (A4)-like protein 2, isoform CRA_a	0.666667	NA	NA	0
	Q5XFX0	Transgelin-2	0.714286	0.866667	0.769231	0.866667
	Q6P6U2	26S proteasome regulatory subunit 6A	0	0	1	NA
	Q920J4	Thioredoxin-like protein 1	0	0	1	0
	A0A096MJ69	Lymphocyte antigen 6 family member H	0.0833333	0.666667	0.016129	0.191489
	A0A0G2K0J2	Voltage-dependent calcium channel subunit alpha-2/delta-2	1	0.5	NA	NA
	A0A0G2K0W1	Disabled homolog 1	NA	NA	0.666667	NA
	A0A0G2K2R2	Enoyl-CoA delta isomerase 1, mitochondrial	0.5	0	NA	NA
	A0A0G2K3V9	Caseinolytic peptidase B protein homolog	0.25	0	1	1
	A0A0G2K737	Thioredoxin-like protein 1	0	0	1	0
	A0A0H2UHZ1	Aquaporin-4	1	0	0	0
	A0A0U1RRP1	Synaptogyrin 1, isoform CRA_c	0.7	0.833333	0.45283	0.285714
	A0A0U1RRT2	Similar to CG5805-PA (Predicted), isoform CRA_a	0	0	1	0
	A0A8I5XV89	Calmodulin-2	0.38961	0.351064	0.608392	0.387097
	A0A8I5XW51	Phosphatase and actin regulator 1	0	0	0.25	0.5
	A0A8I5Y1H5	Neogenin	0.214286	0.666667	1	0.25
	A0A8I5Y643	Solute carrier family 25 member 6	0.0594059	0.244635	0.5	0.326613
	A0A8I5Y704	Similar to Actin, cytoplasmic 2 (Gamma-actin)	0.476493	0.513103	0.527851	0.502703
	A0A8I5Y7L2	Uncharacterized protein	0.25	0.25	0.666667	0.2
	A0A8I5Y7N7	Myosin VI	0	NA	0.5	0.5
	A0A8I5Y7Z1	Golgin subfamily A member 7	1	NA	NA	NA
	A0A8I5YBU9	Disabled homolog 1	NA	NA	0.666667	NA
	A0A8I5ZK40	Synaptoporin	NA	0.25	NA	0.538462
	A0A8I5ZKJ8	Phosphatase and actin regulator 1	0	NA	1	1
	A0A8I5ZLC7	Serine/threonine-protein kinase BRSK2	0.6	0.4375	0.4	0
	A0A8I5ZLF1	Peptidyl-prolyl cis-trans isomerase FKBP4	0.333333	NA	1	NA
	A0A8I5ZLU6	Afadin	0.4	0.666667	1	1
	A0A8I5ZLV1	Metaxin 2	1	NA	NA	0
	A0A8I5ZNL2	Afadin	0.4	0.666667	1	1
	A0A8I5ZNU0	HECT domain E3 ubiquitin protein ligase 1	NA	0	NA	1
	A0A8I5ZNY0	AVL9 cell migration-associated	NA	NA	NA	0.5
	A0A8I5ZPE3	Uncharacterized protein	0.5	NA	0.2	0.6
	A0A8I5ZQ04	Transgelin-2	0.833333	0.866667	0.769231	0.866667
	A0A8I5ZQ20	Serine/threonine-protein kinase BRSK2	0.6	0.4375	0.4	0
	A0A8I5ZQA0	Mitochondrial import receptor subunit TOM22 homolog	0.433333	0.5	0.642857	0.478261
	A0A8I5ZQS8	Neogenin	0.214286	0.666667	1	0.25
	A0A8I5ZR29	Mitochondrial pyruvate carrier 1	0.4	1	0.8	1
	A0A8I5ZR30	Ubiquitin-specific peptidase 14	NA	1	NA	NA
	A0A8I5ZR69	Diablo, IAP-binding mitochondrial protein	1	0.5	NA	0.5
	A0A8I5ZRB4	Transgelin-2	0.714286	0.866667	0.769231	0.866667
	A0A8I5ZS53	Host cell factor 1	0	NA	0.5	NA
	A0A8I5ZSR8	Caseinolytic peptidase B protein homolog	0.25	0	1	1
	A0A8I5ZU80	Sepiapterin reductase	0	0.5	1	0
	A0A8I5ZU87	Aminoacylase 1	0.4	1	1	0
	A0A8I5ZUG8	26S proteasome regulatory subunit 6A	0	0	1	NA
	A0A8I5ZUM3	Aminoacylase 1	0.4	1	1	0
	A0A8I5ZV27	Protein disulfide isomerase Creld1	0.5	0.5	1	0.5
	A0A8I5ZV53	Neogenin	0.214286	0.666667	1	0.25
	A0A8I5ZVF1	Aminoacylase 1	0.4	1	1	0
	A0A8I5ZVP6	Actin, alpha cardiac muscle 1	0.502008	0.543066	0.575977	0.561934
	A0A8I5ZVX7	Solute carrier family 25, member 27	0.5	0	NA	0
	A0A8I5ZW06	Mitochondrial fission factor	0	0.5	1	1
	A0A8I5ZWB7	B cell receptor associated protein 31	0	0.166667	0.666667	0.333333
	A0A8I5ZWC2	Myosin VI	0	NA	0.5	0.5
	A0A8I5ZWH0	Thioredoxin-like protein 1	0	0	1	0
	A0A8I5ZWR6	Synaptic vesicle glycoprotein 2B	0.285714	0.5	0.6	0.411765
	A0A8I5ZX74	B cell receptor associated protein 31	0	0	0.5	0
	A0A8I5ZX94	Metaxin 2	1	NA	NA	0
	A0A8I5ZXA9	Serine/threonine-protein kinase A-Raf	0.166667	0.5	0.769231	0.75
	A0A8I5ZXD4	Thioredoxin-like protein 1	0	0	1	0
	A0A8I5ZXS7	Beta-soluble NSF attachment protein	0.12	0.24	0.592593	0.259259
	A0A8I5ZY29	Ubiquitin-specific peptidase 14	NA	1	NA	NA
	A0A8I5ZYN7	Myosin VI	0	NA	0.5	0.5
	A0A8I5ZZI7	Thioredoxin-like protein 1	0	0	1	0
	A0A8I6A075	Similar to solute carrier family 25, member 5	0.186567	0.328267	0.520833	0.40274
	A0A8I6A0S6	Metaxin 2	1	NA	NA	0
	A0A8I6A177	Teneurin transmembrane protein 4	0	0.1	1	0.142857
	A0A8I6A180	Teneurin transmembrane protein 4	0	0.1	1	0.142857
	A0A8I6A285	Host cell factor 1	0	NA	0.5	NA
	A0A8I6A2J5	CD320 antigen	0.272727	0.4	0.678571	0.5
	A0A8I6A302	NADH:ubiquinone oxidoreductase subunit B8	0.615385	0.725	0.619048	0.7
	A0A8I6A3H5	Uncharacterized protein	0.25	0.25	0.666667	0.2
	A0A8I6A3M6	Amyloid beta (A4) protein-binding, family A, member 1, isoform CRA_c	0.5	NA	0.5	1
	A0A8I6A548	AVL9 cell migration-associated	NA	NA	NA	0.5
	A0A8I6A6Z1	Mitochondrial fission factor	0	0.5	1	1
	A0A8I6A723	26S proteasome regulatory subunit 6A	0	0	1	NA
	A0A8I6A724	Vacuolar protein sorting-associated protein 52 homolog	0	1	0	0.25
	A0A8I6A7T3	Diablo, IAP-binding mitochondrial protein	1	0.5	NA	0.5
	A0A8I6A8K3	Pyruvate dehydrogenase E1 component subunit beta, mitochondrial	0.347938	0.381963	0.545455	0.404192
	A0A8I6A940	WW domain-binding protein 2	NA	0	0	0.5
	A0A8I6A9J2	Nuclear migration protein nudC	0	0	0	1
	A0A8I6A9L3	Neuronal membrane glycoprotein M6-b	0.5	0	0	0
	A0A8I6A9Q8	Autophagy-related protein 9A	0	1	1	NA
	A0A8I6A9Y2	Amyloid-beta A4 precursor protein-binding family A member 1	0.333333	NA	0.5	0.333333
	A0A8I6AAN3	Aldehyde dehydrogenase 18 family, member A1	0	1	0	0
	A0A8I6AAY7	Disabled homolog 1	NA	NA	0.666667	NA
	A0A8I6ABA6	Serine/threonine-protein kinase BRSK2	0.6	0.4375	0.4	0
	A0A8I6ABX8	Aminoacylase 1	0.4	1	1	0
	A0A8I6ACM8	Myosin VI	0	NA	0.5	0.5
	A0A8I6AEL1	Uncharacterized protein	0	0	0.333333	0.5
	A0A8I6AES7	NADH:ubiquinone oxidoreductase core subunit S7	0.1875	0.538462	0.363636	0.571429
	A0A8I6AEW8	Myosin VI	0	NA	0.5	0.5
	A0A8I6AGW1	Acyl-CoA dehydrogenase family, member 10	1	0	NA	NA
	A0A8I6AH42	Atypical kinase COQ8B, mitochondrial	NA	NA	NA	1
	A0A8I6AHS3	Thioredoxin-like protein 1	0	0	1	0
	A0A8I6AHZ0	ATPase H+-transporting V1 subunit B1	0.45	0.541667	0.521739	0.294118
	A0A8I6AIM5	Glutathione S-transferase Mu 1	0.357143	0.222222	0.555556	0.277778
	A0A8I6AJZ7	Paralemmin-1	0.519231	0.602273	0.166667	0.361446
	A0A8I6AKL5	Teneurin transmembrane protein 4	0	0.1	1	0.142857
	A0A8I6AKY4	Uncharacterized protein	0	0	0.5	0
	A0A8I6AL00	NADH:ubiquinone oxidoreductase core subunit S8	0.225	0.347368	0.6	0.489796
	A0A8I6AL38	Uncharacterized protein	0	0	NA	0.5
	A0A8I6AL62	Afadin	0.4	0.666667	1	1
	A0A8I6AL93	Ubiquinol-cytochrome c reductase-binding protein	0.272727	0.1	0.5	0.0833333
	A0A8I6ALI7	NFU1 iron-sulfur cluster scaffold	1	0	NA	NA
	A0A8I6ALR4	Solute carrier family 25, member 27	0.5	0	NA	0
	A0A8I6AMB0	Adenylate cyclase type 2	0	NA	1	1
	A0A8I6ANI2	Stress-induced-phosphoprotein 1	0.15	0	0.5	0
	A0A8I6AP66	Similar to RIKEN cDNA 2610002M06	NA	NA	1	NA
	A0A8I6APV3	Metaxin 2	1	NA	NA	0
	A0A8I6AQE3	Synaptophysin	0.815934	0.779104	0.575758	0.745283
	A0A8I6AQR0	Actin, cytoplasmic 2	0.519841	0.550218	0.562932	0.548798
	A0A8I6ASF5	Similar to 60S ribosomal protein L4 (L1)	0	0	NA	0.5
	A0A8I6ATH8	Uncharacterized protein	1	0.5	0	0.333333
	A0A8I6ATP4	Phosphatase and actin regulator 1	0	0	0.25	0.5
	A0A8I6AV92	Acyl-CoA dehydrogenase family, member 10	1	0	NA	NA
	A0A8I6AZL1	Guanine nucleotide-binding protein subunit alpha-13	1	1	NA	0.6
	A0A8I6B3K1	Polyadenylate-binding protein 1	NA	NA	1	NA
	A0A8I6B409	Calmodulin-1	0.38961	0.351064	0.608392	0.387097
	A0A8I6G3V6	Caseinolytic peptidase B protein homolog	0.25	0	1	1
	A0A8I6G441	Polyadenylate-binding protein 1	NA	NA	1	NA
	A0A8I6G4P7	Mitochondrial pyruvate carrier 1	0.4	1	0.8	1
	A0A8I6G5F9	RAS-related 2	0	NA	1	1
	A0A8I6G757	Vacuolar protein sorting-associated protein 52 homolog	0	1	0	0.25
	A0A8I6G8J9	Glutathione S-transferase Mu 1	0.357143	0.222222	0.555556	0.277778
	A0A8I6G8Y4	Actin, cytoplasmic 1	0.417281	0.48995	0.5125	0.483188
	A0A8I6GAY3	G protein subunit gamma 12	1	NA	0	NA
	A0A8I6GBS3	Disabled homolog 1	NA	NA	0.666667	NA
	A0A8I6GFD2	Proline-rich transmembrane protein 2	0.5	1	0.571429	0.857143
	A0A8I6GG73	Calmodulin-2	0.38961	0.351064	0.608392	0.387097
	A0A8I6GI55	Stress-induced-phosphoprotein 1	0.15	0	0.5	0
	A0A8I6GIL6	Hexokinase-2	0.441176	0.548077	0.375	0.537736
	A0A8I6GJD2	Uncharacterized protein	0.521127	0.598131	0.72549	0.539474
	A0A8I6GJR0	Uncharacterized protein	0.0789474	0.230769	0.538462	0.3125
	A0A8I6GKF7	Sodium/potassium/calcium exchanger 2	0.2	NA	NA	1
	A0A8I6GKL7	Uncharacterized protein	0.625	0.333333	0	0.5
	A0A8I6GKN5	Uncharacterized protein	0.47619	0.458333	0.674419	0.470588
	A0A8I6GLH0	Aspartate aminotransferase, mitochondrial	0.335085	0.389474	0.573214	0.345946
	A0A8I6GLN6	Syntrophin, beta 1	0.5	0.333333	0.214286	0.230769
	A0A8I6GM96	Serine/threonine-protein kinase BRSK2	0.6	0.4375	0.4	0
	A0A8J8XKZ6	Complement C2	NA	NA	1	NA
	A0A8J8YEH1	Caseinolytic peptidase B protein homolog	0.333333	0	1	1
	B1WBL4	Transmembrane protein 65	0.666667	NA	NA	1
	B5DEF6	Acyl-CoA dehydrogenase family, member 10	1	0	NA	NA
	D3ZAC7	60S ribosomal protein L31	0.5	NA	NA	NA
	D3ZIP8	Endonuclease domain-containing 1	0	0.166667	0	0.666667
	D3ZK34	60S ribosomal protein L31	0.5	NA	NA	NA
	D3ZLA5	60S ribosomal protein L31	0.5	NA	NA	NA
	D3ZLU0	C2 calcium-dependent domain-containing 4C	NA	NA	1	1
	D3ZT59	Sepiapterin reductase	0	0.5	1	0
	D3ZUZ4	FAM20B, glycosaminoglycan xylosylkinase	1	NA	NA	0
	D3ZVU6	AVL9 cell migration-associated	NA	NA	NA	1
	D4A172	60S ribosomal protein L31	0.5	NA	NA	NA
	D4A304	DIRAS family GTPase 1	0.25	0.5	0.75	NA
	D4A376	Ras-related protein Rab-12	0.2	0	1	0
	D4ABV5	Calmodulin 2	0.413793	0.351064	0.608392	0.387097
	D4ACQ2	Similar to ribosomal protein L31	0.5	NA	NA	NA
	F1LNW6	Lymphocyte antigen 6 family member H	0.0833333	0.666667	0.016129	0.191489
	F1LRY5	RCG45398	NA	NA	NA	1
	F1LT10	Afadin	0.4	0.666667	1	1
	F1LV12	Adenylate cyclase 2	0	NA	1	1
	F1M9X7	Voltage-dependent calcium channel subunit alpha-2/delta-2	1	0.5	NA	NA
	F7F9K9	NADH:ubiquinone oxidoreductase subunit B8	0.484848	0.630435	0.534247	0.642857
	G3V983	Glutathione transferase	0.357143	0.210526	0.555556	0.263158
	M0R6F2	Acyl-CoA dehydrogenase family, member 10	1	NA	NA	NA
	M0RBL8	Transcription elongation factor A-like 3	0.5	1	0.8	1
	Q304F3	RCG32327	0.47619	0.458333	0.674419	0.470588
	Q5BJU0	RAS-related 2	0	NA	1	1
	Q5U1Z9	Metaxin 2	1	NA	NA	0
	Q68G41	Dodecenoyl-Coenzyme A delta isomerase (3,2 trans-enoyl-Coenzyme A isomerase)	0.5	0	NA	NA

## Sheet: Table S3
Table S3. All proteins identified with oxidative post-translational modifications in rat heart.
Modification type	Protein ID	Description	Modification rate
			OAL	OCR	YAL	YCR
2-amino-3-ketobutyric acid	A0A096MJA7	Rotatin	1	NA	1	NA
	A0A8I5XWT5	Sirtuin 3	1	0	1	0.111111
	A0A8I5ZNI1	Smoothelin	NA	NA	1	NA
	A0A8I6AH70	RCG35999, isoform CRA_b	NA	NA	1	NA
	A0A8I6ASQ7	Smoothelin	NA	NA	1	NA
	A0A8I6AVF4	DnaJ heat shock protein family (Hsp40) member C11	1	NA	1	0
	B1WBY5	DnaJ (Hsp40) homolog, subfamily C, member 11	1	NA	1	0
	D4ABA5	RCG35999, isoform CRA_a	NA	NA	1	NA
Carbonylation	P38650	Cytoplasmic dynein 1 heavy chain 1	1	0	0	0
	F7EXM7	Mitogen-activated protein kinase kinase 3	NA	NA	1	NA
	M0R7E7	Mitogen-activated protein kinase kinase 3	NA	NA	1	NA
	A0A096MJA7	Rotatin	1	NA	1	NA
	A0A0G2JZI0	Scaffold attachment factor B1	0	1	1	NA
	A0A8I5XWT5	Sirtuin 3	1	0	1	0.111111
	A0A8I5ZNI1	Smoothelin	NA	NA	1	NA
	A0A8I6AH70	RCG35999, isoform CRA_b	NA	NA	1	NA
	A0A8I6ASQ7	Smoothelin	NA	NA	1	NA
	A0A8I6AVF4	DnaJ heat shock protein family (Hsp40) member C11	1	NA	1	0
	B1WBY5	DnaJ (Hsp40) homolog, subfamily C, member 11	1	NA	1	0
	D4ABA5	RCG35999, isoform CRA_a	NA	NA	1	NA
Pyrrolidinone	E9PT87	Myosin light chain kinase 3	0	NA	0	1
	P06238	Alpha-2-macroglobulin	NA	1	0	0
	A0A0G2K4S6	Engulfment and cell motility 1	1	1	1	0
	A0A0G2K633	Engulfment and cell motility 1	1	1	1	0
	D3ZY46	Engulfment and cell motility 1	1	1	1	0
	D3ZYS7	G3BP stress granule assembly factor 1	1	NA	1	1
	A0A0G2JZI0	Scaffold attachment factor B1	0	1	1	NA
	A0A0G2K3V2	Aflatoxin B1 aldehyde reductase member 2	NA	0	1	0
	A0A8I5XWT5	Sirtuin 3	1	0	1	0.111111
	A0A8I5ZYT9	Myosin light chain kinase 3	0	NA	0	1
	A0A8I6A7W1	G3BP stress granule assembly factor 1	1	NA	1	1
	A0A8I6A800	G3BP stress granule assembly factor 1	1	NA	1	1
	A0A8I6AG52	Similar to 40S ribosomal protein S20	1	NA	1	0.6
	A0A8I6GIK4	Myosin light chain kinase 3	0	NA	0	1
Mono-oxidation	A0A0G2JT93	Catenin (Cadherin associated protein), beta 1, isoform CRA_a	NA	0.666667	NA	0
	A0A0G2K3K2	Actin, cytoplasmic 1	1	1	1	1
	A0A0G2KB63	Prohibitin	NA	1	NA	1
	B0LPN4	Ryanodine receptor 2	0	0	1	NA
	A0A0G2JSG6	Adenylate kinase 2, mitochondrial	1	0	1	NA
	A0A0G2JUZ5	Glycine cleavage system P protein	1	0	0	0
	A0A0G2K0F5	Myosin heavy chain 2	0.666667	0.444444	1	0.555556
	A0A0G2K484	Myosin-4	1	1	1	1
	A0A0G2JUA5	AHNAK nucleoprotein	1	0	0.454545	0
	A0A0G2JUF6	Isocitrate dehydrogenase [NADP]	0.925	0.321429	0.965517	0.444444
	A0A0G2JXI6	CYFIP-related Rac1 interactor B	0	NA	NA	1
	A0A0G2K459	Mitochondrial carrier 2	0	0.285714	NA	0.5
	A0A0G2K4C6	Malic enzyme	1	NA	NA	0
	A0A0G2K8D8	Band 3 anion transport protein	0.777778	0.375	0.5	0.428571
	A0A8J8Y4Y9	Spectrin, alpha, erythrocytic 1	NA	1	NA	1
	B2GV15	Dihydrolipoamide acetyltransferase component of pyruvate dehydrogenase complex	1	NA	1	1
	B4F7C2	Tubulin beta chain	0.7	0.181818	0.5	0.0769231
	A0A0A0MY14	40S ribosomal protein S28	NA	0	NA	1
	A0A0G2JTG1	10 kDa heat shock protein, mitochondrial	NA	0.5	0	0
	A0A0G2JUB9	Multifunctional fusion protein	0.5	0	0.625	0.103448
	A0A0G2JUT5	Delta-1-pyrroline-5-carboxylate dehydrogenase, mitochondrial	1	NA	1	1
	A0A0G2JVH4	MIC	1	1	1	0.888889
	A0A0G2JVM0	Multifunctional fusion protein	1	0	1	0.166667
	A0A0G2JXC1	Lectin, mannose-binding, 1, isoform CRA_a	NA	0.333333	NA	0.6
	A0A0G2JYD4	Vacuolar protein sorting 13 homolog D	0.88	0.0588235	0	0
	A0A0G2JYI0	LPS-responsive beige-like anchor (Predicted)	NA	0.5	1	1
	A0A0G2JYR4	LPS-responsive beige-like anchor protein	NA	0.153846	1	0.333333
	A0A0G2K401	Propionyl-CoA carboxylase alpha chain, mitochondrial	NA	0	1	0
	A0A0G2K4M6	Actin, aortic smooth muscle	1	0.928571	1	1
	A0A0G2K4N8	Phosphatidylserine lipase ABHD16A	0	1	NA	0
	A0A0G2K568	Ketimine reductase mu-crystallin	0.5	0	0	0
	A0A0G2K5P9	Propionyl-CoA carboxylase alpha chain, mitochondrial	0	0	1	0
	A0A0G2K642	3-ketoacyl-CoA thiolase, mitochondrial	0.5	0.777778	0.608696	0.647059
	A0A0G2K8S2	Similar to glyceraldehyde-3-phosphate dehydrogenase (phosphorylating)	NA	0.5	0	0
	A0A0G2K943	AP-2 complex subunit alpha	NA	0	NA	0.8
	A0A0G2K9I7	Multifunctional fusion protein	1	0	1	0.107143
	A0A0G2K9N9	Calcium-transporting ATPase	1	0.968085	0.958621	1
	A0A0G2KAM3	Pyruvate dehydrogenase E1 component subunit beta	NA	0	1	NA
	A0A140TAB9	Protein-L-isoaspartate O-methyltransferase	0	0	1	0
	A0A140TAG5	MIC	1	1	1	1
	A0A1W2Q6F8	NADH dehydrogenase [ubiquinone] 1 alpha subcomplex subunit 10, mitochondrial	NA	0.5	NA	0.5
	B1H271	Mitochondrial coenzyme A transporter SLC25A42	NA	NA	1	0
	B2RYS2	Cytochrome b-c1 complex subunit 7	NA	1	1	0.931818
	A0A096MK68	ATP synthase F(0) complex subunit B1, mitochondrial	1	0.571429	1	0.571429
	A0A0G2JSH2	3-hydroxybutyrate dehydrogenase, type 1, isoform CRA_a	NA	NA	NA	1
	A0A0G2JW01	Actin-binding LIM protein 1	0	0	1	NA
	A0A0G2JWS2	Nebulette	1	0.333333	1	0.555556
	A0A0G2JYQ3	YLP motif-containing protein 1	NA	1	NA	NA
	A0A0G2JYZ5	Plectin	1	0	1	NA
	A0A0G2K2R2	Enoyl-CoA delta isomerase 1, mitochondrial	NA	NA	1	NA
	A0A0G2K678	YLP motif-containing protein 1	0	1	NA	NA
	A0A0G2K7Z3	Acyl-coenzyme A thioesterase 1	0	0.444444	0.875	0.571429
	A0A0H2UI21	Carnitine O-acetyltransferase	0	0	NA	1
	A0A1K0H3R5	Globin a4	0.333333	0.181818	0.555556	0.375
	A0A8I5XUV7	Sarcoplasmic/endoplasmic reticulum calcium ATPase 1	1	0	1	NA
	A0A8I5XV89	Calmodulin-2	NA	0.5	NA	0.25
	A0A8I5Y0P8	MIC	0.6	0.333333	0.833333	0.666667
	A0A8I5Y4N3	Albumin	1	0	1	NA
	A0A8I5Y5B0	Sodium/potassium-transporting ATPase subunit alpha-1	NA	0.407407	0.676471	0.28
	A0A8I5Y5J4	Succinyl-CoA:3-ketoacid coenzyme A transferase 1, mitochondrial	1	0.75	1	1
	A0A8I5Y5Z3	Acetyl-CoA acetyltransferase, mitochondrial	1	0.583333	1	0.387097
	A0A8I5Y643	Solute carrier family 25 member 6	1	0.923077	1	1
	A0A8I5Y6A1	Actin-binding LIM protein 1	NA	0	1	NA
	A0A8I5Y704	Similar to Actin, cytoplasmic 2 (Gamma-actin)	1	1	1	0.869565
	A0A8I5Y801	Electron transfer flavoprotein-ubiquinone oxidoreductase, mitochondrial	0	0.333333	0	0.5
	A0A8I5Y8D9	Medium-chain-specific acyl-CoA dehydrogenase, mitochondrial	1	0.25	0	0
	A0A8I5Y8E3	Tubulin beta-4B chain	1	0.666667	1	0.333333
	A0A8I5Y9A4	NADH:ubiquinone oxidoreductase subunit B3	1	1	1	0.888889
	A0A8I5Y9W6	Electron transfer flavoprotein-ubiquinone oxidoreductase, mitochondrial	NA	0.333333	NA	1
	A0A8I5YBI3	Mitochondrial 2-oxoglutarate/malate carrier protein	1	1	1	1
	A0A8I5YBP6	TATA-box-binding protein-associated factor 3	0.333333	0.3	0.577778	0.5
	A0A8I5YBQ4	Hexokinase-1	0	NA	1	NA
	A0A8I5YBT1	Taste receptor type 1 member 2	1	0	1	0.5
	A0A8I5YBZ6	Propionyl-CoA carboxylase alpha chain, mitochondrial	NA	0	1	NA
	A0A8I5ZK53	Solute carrier family 25 member 13	NA	0.5	NA	NA
	A0A8I5ZLT6	Aconitate hydratase, mitochondrial	1	0.666667	0.866667	0.853659
	A0A8I5ZLT7	Succinate dehydrogenase [ubiquinone] flavoprotein subunit, mitochondrial	1	0.884615	1	0.8
	A0A8I5ZMM6	ATP synthase subunit O, mitochondrial	1	0.888889	1	1
	A0A8I5ZMY9	10 kDa heat shock protein, mitochondrial	NA	1	NA	0
	A0A8I5ZN92	Actinin alpha 2	1	1	1	0.928571
	A0A8I5ZNI9	Potassium voltage-gated channel subfamily Q member 5	1	NA	1	0
	A0A8I5ZNR3	Isocitrate dehydrogenase [NADP], mitochondrial	1	1	1	1
	A0A8I5ZPV7	Dynamin-1	0	0.5	NA	NA
	A0A8I5ZQ05	Medium-chain-specific acyl-CoA dehydrogenase, mitochondrial	0.7	0.333333	NA	NA
	A0A8I5ZQ15	Heterogeneous nuclear ribonucleoprotein K	0.5	0	0	0
	A0A8I5ZR49	Moesin	1	NA	1	1
	A0A8I5ZR52	Stress-70 protein, mitochondrial	1	NA	NA	1
	A0A8I5ZRN2	Collagen alpha-1(I) chain	1	0.966667	0.983957	0.922764
	A0A8I5ZSP3	14-3-3 protein epsilon	1	0	1	0
	A0A8I5ZU83	Titin	1	1	0.666667	1
	A0A8I5ZUG8	26S proteasome regulatory subunit 6A	1	0	NA	NA
	A0A8I5ZUV1	Cytochrome c oxidase subunit 4 isoform 1, mitochondrial	NA	0.8	NA	1
	A0A8I5ZV04	Arf-GAP with coiled-coil, ANK repeat and PH domain-containing protein 2	1	0	NA	0
	A0A8I5ZV78	Carnitine O-palmitoyltransferase 2, mitochondrial	0.724138	0	0.857143	0
	A0A8I5ZVD4	Propionyl-CoA carboxylase alpha chain, mitochondrial	0	NA	1	NA
	A0A8I5ZVP6	Actin, alpha cardiac muscle 1	1	0.928571	1	1
	A0A8I5ZVV8	Actin-binding LIM protein 1	0	0	1	0
	A0A8I5ZXA2	ATP synthase subunit alpha, mitochondrial	1	0.935223	0.924658	0.899721
	A0A8I5ZXG0	Actin, cytoplasmic 2	1	0.875	1	0.926829
	A0A8I5ZXG9	Glyceraldehyde-3-phosphate dehydrogenase	NA	1	NA	NA
	A0A8I5ZXM3	NADH-ubiquinone oxidoreductase 75 kDa subunit, mitochondrial	1	1	1	1
	A0A8I5ZXZ1	Electron transfer flavoprotein-ubiquinone oxidoreductase, mitochondrial	0	0.5	0	1
	A0A8I5ZY55	Alpha-2-HS-glycoprotein	0	0.5	NA	0
	A0A8I5ZY56	Neurexin-2	1	0	NA	0
	A0A8I5ZYV5	Sarcoplasmic/endoplasmic reticulum calcium ATPase 1	1	NA	1	NA
	A0A8I5ZZG4	Heterogeneous nuclear ribonucleoprotein K-like	1	0	NA	0
	A0A8I6A075	Similar to solute carrier family 25, member 5	0.905405	0.6	0.9875	0.181818
	A0A8I6A0P0	Nicotinamide nucleotide transhydrogenase	0.974138	0.90367	1	1
	A0A8I6A0U3	Annexin A2	1	NA	NA	NA
	A0A8I6A1M1	NEDD4-binding protein 2	0.5	0	0	0
	A0A8I6A1R9	Protein disulfide-isomerase	1	0	NA	NA
	A0A8I6A1U8	Succinate-CoA ligase ADP-forming subunit beta	0.5	0.0769231	0	0
	A0A8I6A1W0	NADH dehydrogenase [ubiquinone] 1 beta subcomplex subunit 3 pseudogene	1	1	1	0.8
	A0A8I6A1Y1	2-oxoglutarate dehydrogenase, mitochondrial	1	0.938776	1	1
	A0A8I6A287	L-2-hydroxyglutarate dehydrogenase	NA	0	NA	0.5
	A0A8I6A2T3	Glycogen phosphorylase, muscle form	1	0	NA	NA
	A0A8I6A2T6	Myosin-6	1	1	1	1
	A0A8I6A3W0	NADH dehydrogenase [ubiquinone] 1 alpha subcomplex subunit 9, mitochondrial	1	0.833333	1	1
	A0A8I6A472	Alpha-actinin-1	NA	1	NA	NA
	A0A8I6A4H4	NEDD4-binding protein 2	0.5	0	0	0
	A0A8I6A4I7	Dystrobrevin beta	0	0	1	NA
	A0A8I6A4P4	Dihydrolipoamide branched chain transacylase E2	1	0	1	1
	A0A8I6A6A5	NADH dehydrogenase [ubiquinone] 1 alpha subcomplex subunit 10, mitochondrial	0	1	NA	0.333333
	A0A8I6A6U0	Electron transfer flavoprotein subunit beta	1	0.333333	1	0.714286
	A0A8I6A6Z5	Cysteine-rich protein 2	1	0.5	1	1
	A0A8I6A7B8	Myosin-3	1	1	1	1
	A0A8I6A7R2	Ryanodine receptor 2	NA	0	1	0
	A0A8I6A888	Cytochrome b-c1 complex subunit 2, mitochondrial	0.5	0.307692	0.3	0.2
	A0A8I6A8G9	Propionyl-CoA carboxylase alpha chain, mitochondrial	NA	0	0.5	0
	A0A8I6A8K3	Pyruvate dehydrogenase E1 component subunit beta, mitochondrial	NA	0	1	NA
	A0A8I6A8K8	Propionyl-CoA carboxylase beta chain, mitochondrial	0.5	NA	1	0
	A0A8I6A8P4	Trifunctional enzyme subunit alpha, mitochondrial	1	0.307692	NA	1
	A0A8I6A972	Solute carrier family 25 member 13	NA	1	NA	0
	A0A8I6A9C1	MIC	1	0.4	1	1
	A0A8I6A9E2	Sorting and assembly machinery component 50 homolog	NA	NA	NA	0.5
	A0A8I6A9J4	Propionyl-CoA carboxylase beta chain, mitochondrial	1	0	0.4	0
	A0A8I6A9X8	Succinyl-CoA:3-ketoacid coenzyme A transferase 1, mitochondrial	1	0.5	1	0.5
	A0A8I6AA14	Acetyl-CoA acetyltransferase, mitochondrial	1	1	1	1
	A0A8I6AAC7	Ras/Rap GTPase-activating protein SynGAP	NA	NA	NA	1
	A0A8I6AAY1	Cytochrome c oxidase subunit 7A2-like	0	0.8	0.266667	0.4
	A0A8I6AB19	Peptidylprolyl cis/trans isomerase, NIMA-interacting 1	0.5	0	0	0
	A0A8I6ABC9	Malate dehydrogenase, mitochondrial	0.923077	0.909091	0.835616	1
	A0A8I6AC81	Nicotinamide nucleotide transhydrogenase	0.895652	0.794355	0.709677	0.683258
	A0A8I6ACB9	Dihydrolipoyllysine-residue succinyltransferase component of 2-oxoglutarate dehydrogenase complex, mitochondrial	1	0.918919	1	0.944444
	A0A8I6ACP2	Mitochondrial carrier 2	NA	0.5	NA	1
	A0A8I6ACT0	60 kDa heat shock protein, mitochondrial pseudogene	NA	0	1	0
	A0A8I6ADG2	Striated muscle-specific serine/threonine-protein kinase	NA	0.214286	0	0.6
	A0A8I6ADG3	MIC	0.428571	0.5	0.5	1
	A0A8I6ADT1	Nicotinamide nucleotide transhydrogenase	0.787037	0.841629	0.823529	0.823864
	A0A8I6AE63	Dystrobrevin beta	NA	NA	1	0
	A0A8I6AES7	NADH:ubiquinone oxidoreductase core subunit S7	0.571429	1	0.869565	1
	A0A8I6AF05	2-oxoglutarate dehydrogenase, mitochondrial	0.521739	0.433962	0.846154	0.36
	A0A8I6AF67	Hydroxysteroid dehydrogenase-like protein 2	NA	1	NA	1
	A0A8I6AFM0	Myosin-13	1	1	1	1
	A0A8I6AFS1	3-hydroxyacyl-CoA dehydrogenase type-2	1	1	1	0.94
	A0A8I6AGC6	Torsin-1A-interacting protein 1	NA	NA	NA	1
	A0A8I6AGL2	AP-2 complex subunit alpha-2	0	0	0	0.571429
	A0A8I6AGW1	Acyl-CoA dehydrogenase family, member 10	1	0	1	NA
	A0A8I6AHW9	Complex I assembly factor ACAD9, mitochondrial	1	0	0	0.142857
	A0A8I6AI04	AHNAK nucleoprotein	0.333333	0	0.555556	0
	A0A8I6AI99	Metabotropic glutamate receptor 4	0	1	NA	NA
	A0A8I6AIF6	Aconitate hydratase, mitochondrial	1	1	1	1
	A0A8I6AIQ9	Myosin-13	1	1	1	0.857143
	A0A8I6AJ28	Hexokinase-1	NA	NA	1	NA
	A0A8I6AK15	Malic enzyme 3	1	NA	NA	NA
	A0A8I6AK26	Dystrobrevin beta	0	0	1	NA
	A0A8I6AK45	Mitochondrial carrier 2	NA	1	NA	1
	A0A8I6AKX2	Dynamin-1	0	1	NA	NA
	A0A8I6AKY4	Uncharacterized protein	NA	0.5	NA	NA
	A0A8I6AL00	NADH:ubiquinone oxidoreductase core subunit S8	1	0	1	NA
	A0A8I6AL38	Uncharacterized protein	0.333333	NA	1	1
	A0A8I6AL93	Ubiquinol-cytochrome c reductase-binding protein	0	0.888889	0.666667	1
	A0A8I6ALS9	Nicotinamide nucleotide transhydrogenase	0.779817	0.805195	0.7	0.728643
	A0A8I6ALW7	Dynamin-1	NA	1	NA	0
	A0A8I6AMM2	Isocitrate dehydrogenase (NAD(+)) 3 non-catalytic subunit beta	NA	0.666667	NA	1
	A0A8I6ANC1	Desmin	NA	0	NA	1
	A0A8I6ANV9	Annexin A2	1	NA	NA	NA
	A0A8I6ANX5	NADH dehydrogenase [ubiquinone] 1 alpha subcomplex subunit 10, mitochondrial	NA	0.666667	NA	1
	A0A8I6AP13	Trifunctional enzyme subunit beta, mitochondrial	0.5	0.75	1	1
	A0A8I6AP64	Glycine decarboxylase	1	0	0	0
	A0A8I6AQ40	3-hydroxyisobutyrate dehydrogenase, mitochondrial	NA	0.4	NA	0.5
	A0A8I6AQG5	Nicotinamide nucleotide transhydrogenase	0.882812	0.942584	0.862069	0.980519
	A0A8I6AQR0	Actin, cytoplasmic 2	0.470588	0.736842	0.692308	0.558824
	A0A8I6ARF4	Actinin alpha 2	0.473684	0.73913	0.6	0.541667
	A0A8I6ARH0	Cytochrome c oxidase subunit 4 isoform 1, mitochondrial	NA	0.5	0	0.7
	A0A8I6ARH2	Hexokinase-1	NA	0	1	NA
	A0A8I6ASF5	Similar to 60S ribosomal protein L4 (L1)	0.5	0	0.333333	0.1
	A0A8I6ATI8	Pyruvate dehydrogenase complex, component X	1	0	1	0
	A0A8I6AUZ1	Hexokinase-1	NA	NA	1	0
	A0A8I6AWB8	Potassium voltage-gated channel subfamily Q member 5	1	0	0.545455	0
	A0A8I6AXF3	NDUFA4, mitochondrial complex-associated	NA	0.333333	NA	0.5
	A0A8I6B4A1	Uncharacterized protein	NA	1	NA	0
	A0A8I6B580	Nebulette	1	0.25	0.8	0.714286
	A0A8I6G572	Vacuolar protein sorting 13 homolog D	1	0.333333	NA	0
	A0A8I6G867	Glycogen phosphorylase, muscle form	1	0	NA	0
	A0A8I6G8P4	Collagen alpha-1(I) chain	1	1	1	0.961864
	A0A8I6G8Y4	Actin, cytoplasmic 1	1	0.688525	0.857143	0.558824
	A0A8I6G9J9	Actin-binding LIM protein 1	NA	NA	1	0
	A0A8I6GDI3	Alpha-actinin-1	NA	1	NA	0
	A0A8I6GEJ7	Medium-chain acyl-CoA ligase ACSF2, mitochondrial	0.833333	0.714286	1	0.6
	A0A8I6GEP3	14-3-3 protein epsilon	1	0	1	0
	A0A8I6GES0	Citrate synthase, mitochondrial	1	1	1	1
	A0A8I6GF99	Lamina-associated polypeptide 2, isoform beta	0	0.5	0.75	0.473684
	A0A8I6GG08	Collagen alpha-1(I) chain	0.984127	0.953678	0.99729	0.938017
	A0A8I6GG73	Calmodulin-2	NA	1	NA	1
	A0A8I6GGU3	Actin-binding LIM protein 1	NA	0	1	0
	A0A8I6GHF3	NEDD4-binding protein 2	1	0	NA	0
	A0A8I6GHP9	Vacuolar protein sorting 13 homolog D	0.656716	0.125	0	0
	A0A8I6GHT6	Myosin-6	0.352941	1	0.545455	0.875
	A0A8I6GHX2	Cytochrome c oxidase subunit 7A2-like	NA	1	1	1
	A0A8I6GIJ8	Mitochondrial 2-oxoglutarate/malate carrier protein	0.75	0.1875	0.475862	0.235294
	A0A8I6GIL6	Hexokinase-2	0	0	0.5	0
	A0A8I6GJ01	Sodium/potassium-transporting ATPase subunit alpha-2	0	0.186441	0.666667	0.177419
	A0A8I6GJ63	Lamina-associated polypeptide 2, isoform beta	NA	0.5	0.6	0.5
	A0A8I6GJC1	PDZ and LIM domain protein 5	1	0.5	NA	0
	A0A8I6GJD2	Uncharacterized protein	0.773196	0.824561	0.891089	0.952703
	A0A8I6GJR0	Uncharacterized protein	1	NA	1	0.333333
	A0A8I6GKV6	Pyruvate dehydrogenase E1 component subunit alpha, somatic form, mitochondrial	0.5	0.166667	0.714286	NA
	A0A8I6GLH0	Aspartate aminotransferase, mitochondrial	1	0.979167	1	1
	A0A8I6GLJ1	MIC	0.75	1	0.833333	1
	A0A8I6GLN6	Syntrophin, beta 1	1	NA	1	0
	A0A8I6GLW2	Citrate synthase, mitochondrial	1	0.5	0.944444	0.727273
	A0A8I6GML4	Neurexin-2	1	0	0	0
	A0A8J8XAP0	3-hydroxyacyl-CoA dehydrogenase type-2	1	0.87234	1	1
	A0A8J8YGG0	ATP synthase F1 subunit gamma	0.4	0.5	0.553191	0.4
	B2GUZ6	Reticulon 4-interacting protein 1	0.333333	1	NA	1
Oxidation_M	A0A0G2JZ56	Ankyrin 2	NA	0	1	0
	A0A0G2K6R9	Ankyrin 2	NA	0	1	0
	A0A0G2KAS9	Ankyrin 2	NA	0	1	0
	A0A0G2KBB9	Ankyrin 2	NA	0	1	0
	F1LM42	Ankyrin 2	NA	0	1	0
	F1M5N3	Ankyrin 2	NA	0	1	0
	F1M9N9	Ankyrin 2	NA	0	1	0
	P01026	Complement C3	0.333333	0.352941	0.714286	0
	P06238	Alpha-2-macroglobulin	NA	1	0	0
	P07872	Peroxisomal acyl-coenzyme A oxidase 1	NA	0	1	0
	P08733	Myosin regulatory light chain 2, ventricular/cardiac muscle isoform	0.511521	0.151515	0.322785	0.172414
	P0DP29	Calmodulin-1	NA	1	NA	0.166667
	P0DP30	Calmodulin-2	NA	1	NA	0.166667
	P0DP31	Calmodulin-3	NA	1	NA	0.166667
	P10715	Cytochrome c, testis-specific	NA	0.666667	1	0.666667
	P10719	ATP synthase subunit beta, mitochondrial	0.325301	0.560381	0.480818	0.505226
	P16290	Phosphoglycerate mutase 2	0	0.5	0	0.105263
	P18297	Sepiapterin reductase	0.5	NA	0.5	1
	P18596	Sarcoplasmic/endoplasmic reticulum calcium ATPase 3	0.635628	0.4	0.640909	0.338028
	P22062	Protein-L-isoaspartate(D-aspartate) O-methyltransferase	NA	NA	1	0
	P23693	Troponin I, cardiac muscle	0.363636	0.636735	0.577273	0.489796
	P25113	Phosphoglycerate mutase 1	0	1	0	0.2
	P51638	Caveolin-3	1	0.142857	0.822581	0.642857
	P61016	Cardiac phospholamban	0.846715	0.702128	0.736434	0.642857
	P62083	40S ribosomal protein S7	1	0	0.666667	0
	Q06647	ATP synthase subunit O, mitochondrial	0.32	0.452055	0.588235	0.201493
	Q3BCU4	Blood vessel epicardial substance	0	NA	1	0
	Q3T1J1	Eukaryotic translation initiation factor 5A-1	0	0.5	NA	0.4
	Q4QRB4	Tubulin beta-3 chain	0.75	1	0.5	1
	Q64380	Sarcosine dehydrogenase, mitochondrial	NA	0	1	0
	Q6AXT5	Ras-related protein Rab-21	1	1	0.5	NA
	Q6P0K8	Junction plakoglobin	1	0	NA	0
	Q75Q41	Mitochondrial import receptor subunit TOM22 homolog	0.0810811	1	0.583333	0
	Q9EQV6	Tripeptidyl-peptidase 1	NA	0	1	0.333333
	Q9QYU4	Ketimine reductase mu-crystallin	1	NA	0	NA
	F7EXM7	Mitogen-activated protein kinase kinase 3	NA	NA	1	NA
	M0R7E7	Mitogen-activated protein kinase kinase 3	NA	NA	1	NA
	M0RBF1	Complement C3	0.333333	0.352941	0.714286	0
	M0RBJ7	Complement C3	0.333333	0.352941	0.714286	0
	P05508	NADH-ubiquinone oxidoreductase chain 4	0	0	1	0.45
	P12075	Cytochrome c oxidase subunit 5B, mitochondrial	0.437086	0.559633	0.428571	0.526603
	P97700	Mitochondrial 2-oxoglutarate/malate carrier protein	0.532544	0.348066	0.593909	0.130435
	Q5RJN0	NADH dehydrogenase [ubiquinone] iron-sulfur protein 7, mitochondrial	0.211765	0.116279	0.572581	0.273256
	Q6PDU7	ATP synthase subunit g, mitochondrial	0	0	0.5	0
	B4F7C2	Tubulin beta chain	0.111111	0.666667	0.0384615	0.1
	D3Z9R8	ATP synthase subunit ATP5MJ, mitochondrial	NA	1	NA	1
	D3ZDQ9	Sarcoglycan, alpha	NA	0	1	0.25
	D3ZHJ6	Calcium-transporting ATPase	0.635628	0.4	0.640909	0.338028
	F7ELE5	NADH:ubiquinone oxidoreductase core subunit S7	0.26087	0.16129	0.596639	0.317568
	G3V6D3	ATP synthase subunit beta	0.325301	0.560381	0.480818	0.505226
	G3V9U7	Calcium-transporting ATPase	0.635628	0.4	0.640909	0.338028
	P0C546	Mitochondrial coenzyme A transporter SLC25A42	0	0	1	0
	P62076	Mitochondrial import inner membrane translocase subunit Tim13	1	NA	1	1
	P62859	40S ribosomal protein S28	NA	NA	0	0.833333
	P63031	Mitochondrial pyruvate carrier 1	NA	0.666667	0.272727	0.333333
	Q4QQV0	Tubulin beta chain	0.75	1	0.5	NA
	Q5XI34	Protein phosphatase 2 (Formerly 2A), regulatory subunit A (PR 65), alpha isoform, isoform CRA_a	NA	0.5	0.5	0
	A0A0A0MY14	40S ribosomal protein S28	NA	NA	0	0.833333
	A0A0G2JWZ7	GTP:AMP phosphotransferase AK3, mitochondrial	0	0.5	0	0.257143
	A0A0G2K568	Ketimine reductase mu-crystallin	1	NA	0	NA
	A0A0G2K9N9	Calcium-transporting ATPase	0.635628	0.4	0.640909	0.338028
	A0A140TAB9	Protein-L-isoaspartate O-methyltransferase	NA	NA	1	0
	B1H271	Mitochondrial coenzyme A transporter SLC25A42	0	0	1	0
	B2RYS2	Cytochrome b-c1 complex subunit 7	0	0.611111	0.666667	0.4
	D3ZGY4	Glyceraldehyde-3-phosphate dehydrogenase	0	NA	0	1
	D3ZLT1	NADH dehydrogenase [ubiquinone] 1 beta subcomplex subunit 7	0.801887	0.758621	0.811024	0.738636
	D3ZYS7	G3BP stress granule assembly factor 1	1	NA	1	1
	D4A3D2	RCG56113, isoform CRA_a	NA	NA	NA	1
	D4A4P3	NADH dehydrogenase [ubiquinone] 1 beta subcomplex subunit 3	0.5	0.44	0.6	0.369565
	F1LQC1	Acyl-coenzyme A oxidase	NA	0	1	0
	F1LZC5	NADH dehydrogenase [ubiquinone] 1 alpha subcomplex subunit 13	0	0	0.625	0.0681818
	F1M168	40S ribosomal protein S28	NA	NA	0	0.833333
	F7FFF0	Similar to ubiquinol-cytochrome c reductase-binding protein	0	0.611111	0.666667	0.4
	G3V7J7	Eukaryotic translation initiation factor 5A	0	0.5	NA	0.4
	M0RA24	NADH dehydrogenase [ubiquinone] 1 beta subcomplex subunit 3	0.5	0.44	0.6	0.369565
	Q4KLZ0	Vanin 1	NA	NA	NA	0.666667
	A0A096MJA7	Rotatin	1	NA	1	NA
	A0A8I5XV89	Calmodulin-2	NA	1	NA	0.166667
	A0A8I5Y0I5	Sarcoglycan, alpha	NA	0	1	0.25
	A0A8I5Y0S1	Myosin regulatory light chain 2, ventricular/cardiac muscle isoform	0.511521	0.151515	0.322785	0.172414
	A0A8I5Y1R2	Methylcrotonoyl-CoA carboxylase beta chain, mitochondrial	NA	0.5	0	0
	A0A8I5Y643	Solute carrier family 25 member 6	0.561702	0.171429	0.646552	0.0375
	A0A8I5Y6I0	Myosin regulatory light chain 2, ventricular/cardiac muscle isoform	0.511521	0.151515	0.322785	0.172414
	A0A8I5Y704	Similar to Actin, cytoplasmic 2 (Gamma-actin)	0.0777202	0.515789	0.173745	0.512352
	A0A8I5Y7D3	Ketimine reductase mu-crystallin	1	NA	0	NA
	A0A8I5Y9A4	NADH:ubiquinone oxidoreductase subunit B3	0.5	0.44	0.6	0.369565
	A0A8I5YBI3	Mitochondrial 2-oxoglutarate/malate carrier protein	0.532544	0.348066	0.596939	0.130435
	A0A8I5YCG5	SET and MYND domain-containing 1	NA	NA	NA	1
	A0A8I5ZLA8	Uncharacterized protein	0	1	0	0.2
	A0A8I5ZMM6	ATP synthase subunit O, mitochondrial	0.32	0.452055	0.588235	0.201493
	A0A8I5ZPE3	Uncharacterized protein	0	0.5	NA	0.4
	A0A8I5ZQA0	Mitochondrial import receptor subunit TOM22 homolog	0.0810811	1	0.583333	0
	A0A8I5ZR29	Mitochondrial pyruvate carrier 1	NA	0.666667	0.272727	0.333333
	A0A8I5ZT08	Tubulin, beta 6 class V	0.75	1	0.5	NA
	A0A8I5ZU80	Sepiapterin reductase	0.5	NA	0.5	1
	A0A8I5ZXG0	Actin, cytoplasmic 2	0.0429799	0.431493	0.130102	0.531085
	A0A8I6A075	Similar to solute carrier family 25, member 5	0.602459	0.354839	0.656836	0.280303
	A0A8I6A167	FUN14 domain-containing 2	NA	1	NA	0
	A0A8I6A1W0	NADH dehydrogenase [ubiquinone] 1 beta subcomplex subunit 3 pseudogene	0.5	0.44	0.6	0.369565
	A0A8I6A2J5	CD320 antigen	0.333333	0.2	0.676471	0.125
	A0A8I6A302	NADH:ubiquinone oxidoreductase subunit B8	0.807692	0.764706	0.88	0.761905
	A0A8I6A681	SET and MYND domain-containing 1	NA	NA	NA	1
	A0A8I6A7W1	G3BP stress granule assembly factor 1	1	NA	1	1
	A0A8I6A800	G3BP stress granule assembly factor 1	1	NA	1	1
	A0A8I6ADH6	Troponin I, cardiac muscle	0.363636	0.636735	0.577273	0.489796
	A0A8I6AEL1	Uncharacterized protein	1	0	0.666667	0
	A0A8I6AEQ6	Uncharacterized protein	NA	1	NA	1
	A0A8I6AES7	NADH:ubiquinone oxidoreductase core subunit S7	0.211765	0.116279	0.572581	0.273256
	A0A8I6AFI8	FUN14 domain-containing 2	NA	1	NA	0
	A0A8I6AGW1	Acyl-CoA dehydrogenase family, member 10	0.166667	0	0.5	0
	A0A8I6AI09	60S ribosomal protein L31	0.5	0	0	0
	A0A8I6AKQ9	RCG56113, isoform CRA_b	NA	NA	NA	1
	A0A8I6AL38	Uncharacterized protein	0.333333	NA	1	0.333333
	A0A8I6AL93	Ubiquinol-cytochrome c reductase-binding protein	0	0.611111	0.666667	0.4
	A0A8I6APW3	40S ribosomal protein S28 pseudogene	NA	NA	0	0.833333
	A0A8I6AQR0	Actin, cytoplasmic 2	0.0672646	0.491484	0.175258	0.562278
	A0A8I6AQZ0	SET and MYND domain-containing 1	NA	NA	NA	1
	A0A8I6ASF5	Similar to 60S ribosomal protein L4 (L1)	0.333333	NA	1	0.25
	A0A8I6ATH8	Uncharacterized protein	0	0	0	1
	A0A8I6ATP7	Complement C3	0.333333	0.352941	0.714286	0
	A0A8I6AV92	Acyl-CoA dehydrogenase family, member 10	0.166667	0	0.5	0
	A0A8I6B409	Calmodulin-1	NA	1	NA	0.166667
	A0A8I6G4P7	Mitochondrial pyruvate carrier 1	NA	0.666667	0.272727	0.333333
	A0A8I6G5F9	RAS-related 2	0	1	NA	NA
	A0A8I6G714	Uncharacterized protein	0	1	0	0.681818
	A0A8I6G8Y4	Actin, cytoplasmic 1	0.0682731	0.444934	0.156923	0.518558
	A0A8I6GG73	Calmodulin-2	NA	1	NA	0.166667
	A0A8I6GIJ8	Mitochondrial 2-oxoglutarate/malate carrier protein	0.532544	0.348066	0.593909	0.132597
	A0A8I6GJD2	Uncharacterized protein	0.5	0.473684	0.492063	0.353333
	A0A8I6GJE9	Tripeptidyl-peptidase 1	NA	0	1	0.333333
	A0A8I6GJR0	Uncharacterized protein	0.5625	0	0.692308	0.03125
	A0A8I6GKN5	Uncharacterized protein	NA	1	NA	0.166667
	A0A8I6GLH0	Aspartate aminotransferase, mitochondrial	0.428571	0.344086	0.503632	0.281726
	A0A8I6GM31	Uncharacterized protein	NA	1	NA	1
	B1WBL4	Transmembrane protein 65	NA	NA	NA	0.5
	D3Z9K3	Myosin regulatory light chain 2, ventricular/cardiac muscle isoform	0.526066	0.178571	0.308219	0.142857
	D3ZAC7	60S ribosomal protein L31	1	NA	NA	NA
	D3ZAQ0	FUN14 domain-containing 2	NA	1	NA	0
	D3ZK34	60S ribosomal protein L31	1	NA	NA	NA
	D3ZLA5	60S ribosomal protein L31	1	NA	NA	NA
	D3ZT59	Sepiapterin reductase	0.5	NA	0.5	1
	D3ZVY6	60S ribosomal protein L31	0.5	0	0	0
	D4A172	60S ribosomal protein L31	1	NA	NA	NA
	D4ABV5	Calmodulin 2	NA	1	NA	0.166667
	D4ACQ2	Similar to ribosomal protein L31	1	NA	NA	NA
	F1LRY5	RCG45398	NA	0	1	0
	F7F942	Tripeptidyl peptidase I, isoform CRA_a	NA	0	1	0.333333
	F7F9K9	NADH:ubiquinone oxidoreductase subunit B8	0.75	0.715596	0.862745	0.699029
	G3V6H5	Mitochondrial 2-oxoglutarate/malate carrier protein	0.532544	0.348066	0.593909	0.130435
	Q304F3	RCG32327	NA	1	NA	0.166667
	Q5BJU0	RAS-related 2	0	1	NA	NA

## Sheet: Table S4
Table S4. Highly oxidized mitochondrial proteins (≥0.8) and modification rate summary.
Tissue	Modification	Protein	Gene name	Description	Modification rate
	type	ID			OAL	OCR	YAL	YCR
Cerebrum	Oxidation (M)	P05508	Mt-nd4	NADH-ubiquinone oxidoreductase chain 4	1	1	1	1
		/	/	Mean ± SD	1.00 ± NA	1.00 ± NA	1.00 ± NA	1.00 ± NA
	Mono-oxidation	P04636	MDH2	Malate dehydrogenase, mitochondrial	1	1	1	1
		P0DP30	Calm2	Calmodulin-2	0.94	0.85	1	0.9
		P10719	Atp5f1b	ATP synthase subunit beta, mitochondrial	0.88	0.93	0.91	0.91
		P15999	Atp5f1a	ATP synthase subunit alpha, mitochondrial	0.98	0.97	0.96	0.96
		Q09073	Slc25a5	ADP/ATP translocase 2	0.83	0.92	1	0.92
		Q75Q41	Tomm22	Mitochondrial import receptor subunit TOM22 homolog	0.8	0.89	0.93	1
		Q920L2	Sdha	Succinate dehydrogenase [ubiquinone] flavoprotein subunit, mitochondrial	1	1	1	1
		Q9ER34	Aco2	Aconitate hydratase, mitochondrial	0.86	0.97	1	0.93
		D3ZQD3	Ogdhl	2-oxoglutarate dehydrogenase-like, mitochondrial	1	1	1	0.91
		P97700	Slc25a11	Mitochondrial 2-oxoglutarate/malate carrier protein	1	1	1	1
		Q66HF1	Ndufs1	NADH-ubiquinone oxidoreductase 75 kDa subunit, mitochondrial	0.8	0.9	0.93	0.81
		Q68FY0	Uqcrc1	Cytochrome b-c1 complex subunit 1, mitochondrial	0.88	0.97	0.93	0.97
		G3V6D3	Atp5f1b	ATP synthase subunit beta	1	1	1	1
		M0R3X7	Hkdc1	Hexokinase	0.9	0.89	1	0.88
		D3ZLT1	Ndufb7	NADH dehydrogenase [ubiquinone] 1 beta subcomplex subunit 7	1	1	1	1
		A0A8I5ZLT7	Sdha	Succinate dehydrogenase [ubiquinone] flavoprotein subunit, mitochondrial	0.92	1	1	0.8
		A0A8I5ZMM6	Atp5po	ATP synthase subunit O, mitochondrial	1	1	1	0.9
		A0A8I6A302	Ndufb8	NADH:ubiquinone oxidoreductase subunit B8	0.8	1	1	1
		A0A8I6ACB9	Dlst	Dihydrolipoyllysine-residue succinyltransferase component of 2-oxoglutarate dehydrogenase complex, mitochondrial	0.95	1	1	0.94
		A0A8I6AIF6	Aco2	Aconitate hydratase, mitochondrial	0.95	0.88	0.8	0.93
		A0A8I6AUZ1	Hk1	Hexokinase-1	1	1	0.9	0.96
		F7F9K9	Ndufb8	NADH:ubiquinone oxidoreductase subunit B8	1	1	1	1
		/	/	Mean ± SD	0.93 ± 0.07	0.96 ± 0.05	0.97 ± 0.05	0.94 ± 0.06
Heart	Mono-oxidation	A0A0G2JVH4	Immt	MIC	1	1	1	0.89
		A0A140TAG5	Immt	MIC	1	1	1	1
		A0A8I5Y643	Slc25a5	Solute carrier family 25 member 6	1	0.92	1	1
		A0A8I5Y9A4	Ndufb3	NADH:ubiquinone oxidoreductase subunit B3	1	1	1	0.89
		A0A8I5ZLT7	Sdha	Succinate dehydrogenase [ubiquinone] flavoprotein subunit, mitochondrial	1	0.88	1	0.8
		A0A8I5ZMM6	Atp5po	ATP synthase subunit O, mitochondrial	1	0.89	1	1
		A0A8I5ZNR3	Idh2	Isocitrate dehydrogenase [NADP], mitochondrial	1	1	1	1
		A0A8I5ZXM3	Ndufs1	NADH-ubiquinone oxidoreductase 75 kDa subunit, mitochondrial	1	1	1	1
		A0A8I6A1W0	Ndufb3l3	NADH dehydrogenase [ubiquinone] 1 beta subcomplex subunit 3 pseudogene	1	1	1	0.8
		A0A8I6A3W0	Ndufa9	NADH dehydrogenase [ubiquinone] 1 alpha subcomplex subunit 9, mitochondrial	1	0.83	1	1
		A0A8I6ACB9	Dlst	Dihydrolipoyllysine-residue succinyltransferase component of 2-oxoglutarate dehydrogenase complex, mitochondrial	1	0.92	1	0.94
		A0A8I6AIF6	Aco2	Aconitate hydratase, mitochondrial	1	1	1	1
		A0A8I6AQG5	Nnt	Nicotinamide nucleotide transhydrogenase	0.88	0.94	0.86	0.98
		A0A8I6GES0	Cs	Citrate synthase, mitochondrial	1	1	1	1
		/	/	Mean ± SD	0.99 ± 0.03	0.96 ± 0.06	0.99 ± 0.04	0.95 ± 0.08

## Sheet: Table S5
Table S5. Highly oxidized transmembrane proteins (≥0.8) and modification rate summary.
Tissue	Modification	Protein	Gene	Description	Modification rate
	type	ID	name		OAL	OCR	YAL	YCR
Cerebrum	Carbonylation	F1M9Z9	Adam12	ADAM metallopeptidase domain 12	1	0.83	1	0.9
		/	/	Mean ± SD	1.00 ± NA	0.83 ± NA	1.00 ± NA	0.90 ± NA
	Pyrrolidinone	F1M9Z9	Adam12	ADAM metallopeptidase domain 12	1	0.83	1	0.9
		/	/	Mean ± SD	1.00 ± NA	0.83 ± NA	1.00 ± NA	0.90 ± NA
	Oxidation (M)	P05508	Mt-nd4	NADH-ubiquinone oxidoreductase chain 4	1	1	1	1
		/	/	Mean ± SD	1.00 ± NA	1.00 ± NA	1.00 ± NA	1.00 ± NA
	Mono-oxidation	Q09073	Slc25a5	ADP/ATP translocase 2	0.83	0.92	1	0.92
		Q75Q41	Tomm22	Mitochondrial import receptor subunit TOM22 homolog	0.8	0.89	0.93	1
		P97700	Slc25a11	Mitochondrial 2-oxoglutarate/malate carrier protein	1	1	1	1
		A0A8I6A302	Ndufb8	NADH:ubiquinone oxidoreductase subunit B8	0.8	1	1	1
		F7F9K9	Ndufb8	NADH:ubiquinone oxidoreductase subunit B8	1	1	1	1
		P06685	Atp1a1	Sodium/potassium-transporting ATPase subunit alpha-1	0.99	0.98	0.97	1
		P06686	Atp1a2	Sodium/potassium-transporting ATPase subunit alpha-2	1	1	1	1
		P06687	Atp1a3	Sodium/potassium-transporting ATPase subunit alpha-3	0.99	0.97	1	0.96
		P11505	Atp2b1	Plasma membrane calcium-transporting ATPase 1	1	1	1	1
		P11507	Atp2a2	Sarcoplasmic/endoplasmic reticulum calcium ATPase 2	0.91	1	0.89	0.86
		P60203	Plp1	Myelin proteolipid protein	0.98	0.96	1	0.97
		Q63564	Sv2b	Synaptic vesicle glycoprotein 2B	1	1	1	1
		Q9JI66	Slc4a4	Electrogenic sodium bicarbonate cotransporter 1	1	1	1	1
		F1LNP4	Slc12a5	Solute carrier family 12 member 5	1	1	1	1
		F1LV44	Tenm3	Teneurin transmembrane protein 3	1	1	1	1
		A0A0G2K9N9	Atp2a3	Calcium-transporting ATPase	1	1	0.94	0.86
		A0A140TAA1	Igsf8	Immunoglobulin superfamily, member 8	1	1	1	1
		A0A8I5Y5B0	Atp1a1	Sodium/potassium-transporting ATPase subunit alpha-1	0.81	0.83	0.83	0.84
		A0A8I5ZQ22	Atp1a3	Sodium/potassium-transporting ATPase subunit alpha-3	0.97	0.96	0.98	0.95
		A0A8I5ZSI6	Atp2b2	Plasma membrane calcium-transporting ATPase 2	1	1	0.93	0.86
		A0A8I6AD42	Atp2b1	Plasma membrane calcium-transporting ATPase 1	1	1	1	1
		A0A8I6AF91	Itsn2	Sodium/potassium-transporting ATPase subunit alpha-2	1	1	1	0.98
		A0A8I6ANQ3	Igsf8	Immunoglobulin superfamily, member 8	1	1	1	1
		A0A8I6AQE5	Atp2b4	Plasma membrane calcium-transporting ATPase 4	1	1	1	1
		A0A8I6GJ01	Atp1a2	Sodium/potassium-transporting ATPase subunit alpha-2	0.98	0.99	0.99	1
		D3ZGI9	Slc12a5	Solute carrier family 12 member 5	1	1	1	0.86
		/	/	Mean ± SD	0.96 ± 0.07	0.98 ± 0.04	0.98 ± 0.04	0.96 ± 0.06
Heart	Mono-oxidation	A0A0G2JVH4	Immt	MIC	1	1	1	0.89
		A0A140TAG5	Immt	MIC	1	1	1	1
		A0A8I5Y643	Slc25a5	Solute carrier family 25 member 6	1	0.92	1	1
		A0A8I5Y9A4	Ndufb3	NADH:ubiquinone oxidoreductase subunit B3	1	1	1	0.89
		A0A8I5YBI3	Slc25a11	Mitochondrial 2-oxoglutarate/malate carrier protein	1	1	1	1
		A0A8I6A0P0	Nnt	Nicotinamide nucleotide transhydrogenase	0.97	0.9	1	1
		A0A8I6A1W0	Ndufb3l3	NADH dehydrogenase [ubiquinone] 1 beta subcomplex subunit 3 pseudogene	1	1	1	0.8
		A0A8I6AQG5	Nnt	Nicotinamide nucleotide transhydrogenase	0.88	0.94	0.86	0.98
		A0A0G2K9N9	Atp2a3	Calcium-transporting ATPase	1	0.97	0.96	1
		/	/	Mean ± SD	0.98 ± 0.04	0.97 ± 0.04	0.98 ± 0.05	0.95 ± 0.07

## Sheet: Table S6
Table S6. Gene Ontology enrichment results (Biological Process) for mitochondrial proteins.
GO ID	Go Term	Gene Count	Gene Ratio	Adjusted p-value	Gene ID
GO:0009060	aerobic respiration	11	11/24	9.95e-14	Atp5po/mt-Nd4/Mdh2/Atp5f1b/Atp5f1a/Sdha/Aco2/Ogdhl/Ndufs1/Uqcrc1/Ndufb8
GO:0045333	cellular respiration	11	11/24	6.22e-13	Atp5po/mt-Nd4/Mdh2/Atp5f1b/Atp5f1a/Sdha/Aco2/Ogdhl/Ndufs1/Uqcrc1/Ndufb8
GO:0007005	mitochondrion organization	12	12/24	1.84e-11	mt-Nd4/Calm1/Calm3/Calm2/Slc25a5/Tomm22/Ndufs1/Ndufb7/Ndufb8/Immt/Ndufb3/Ndufb3l3
GO:0015980	energy derivation by oxidation of organic compounds	11	11/24	1.93e-11	Atp5po/mt-Nd4/Mdh2/Atp5f1b/Atp5f1a/Sdha/Aco2/Ogdhl/Ndufs1/Uqcrc1/Ndufb8
GO:0006119	oxidative phosphorylation	8	8/24	5.88e-10	Atp5po/mt-Nd4/Atp5f1b/Atp5f1a/Sdha/Ndufs1/Uqcrc1/Ndufb8
GO:1902600	proton transmembrane transport	8	8/24	1.37e-09	Atp5po/mt-Nd4/Atp5f1b/Atp5f1a/Slc25a5/Ndufs1/Ndufb7/Nnt
GO:0006163	purine nucleotide metabolic process	10	10/24	3.16e-09	Atp5po/Mdh2/Atp5f1b/Atp5f1a/Sdha/Ogdhl/Slc25a11/Hkdc1/Hk1/Nnt
GO:0022900	electron transport chain	7	7/24	7.01e-09	mt-Nd4/Sdha/Ndufs1/Uqcrc1/Ndufb8/Ndufb3/Ndufb3l3
GO:0009117	nucleotide metabolic process	10	10/24	7.42e-09	Atp5po/Mdh2/Atp5f1b/Atp5f1a/Sdha/Ogdhl/Slc25a11/Hkdc1/Hk1/Nnt
GO:0010257	NADH dehydrogenase complex assembly	6	6/24	7.42e-09	mt-Nd4/Ndufs1/Ndufb7/Ndufb8/Ndufb3/Ndufb3l3
GO:0032981	mitochondrial respiratory chain complex I assembly	6	6/24	7.42e-09	mt-Nd4/Ndufs1/Ndufb7/Ndufb8/Ndufb3/Ndufb3l3
GO:0007006	mitochondrial membrane organization	6	6/24	2.05e-07	Calm1/Calm3/Calm2/Slc25a5/Tomm22/Immt
GO:0033108	mitochondrial respiratory chain complex assembly	6	6/24	2.43e-07	mt-Nd4/Ndufs1/Ndufb7/Ndufb8/Ndufb3/Ndufb3l3
GO:0046034	ATP metabolic process	7	7/24	2.43e-07	Atp5po/Atp5f1b/Atp5f1a/Sdha/Ogdhl/Hkdc1/Hk1
GO:0009205	purine ribonucleoside triphosphate metabolic process	7	7/24	4.42e-07	Atp5po/Atp5f1b/Atp5f1a/Sdha/Ogdhl/Hkdc1/Hk1
GO:0042776	proton motive force-driven mitochondrial ATP synthesis	4	4/24	4.42e-07	Atp5po/Atp5f1b/Atp5f1a/Sdha
GO:0009199	ribonucleoside triphosphate metabolic process	7	7/24	4.78e-07	Atp5po/Atp5f1b/Atp5f1a/Sdha/Ogdhl/Hkdc1/Hk1
GO:0009144	purine nucleoside triphosphate metabolic process	7	7/24	4.78e-07	Atp5po/Atp5f1b/Atp5f1a/Sdha/Ogdhl/Hkdc1/Hk1
GO:0009141	nucleoside triphosphate metabolic process	7	7/24	6.88e-07	Atp5po/Atp5f1b/Atp5f1a/Sdha/Ogdhl/Hkdc1/Hk1
GO:0090151	establishment of protein localization to mitochondrial membrane	4	4/24	8.15e-07	Calm1/Calm3/Calm2/Tomm22
GO:0019646	aerobic electron transport chain	5	5/24	8.65e-07	mt-Nd4/Sdha/Ndufs1/Uqcrc1/Ndufb8
GO:0006099	tricarboxylic acid cycle	4	4/24	1.47e-06	Mdh2/Sdha/Aco2/Ogdhl
GO:0015986	proton motive force-driven ATP synthesis	4	4/24	1.55e-06	Atp5po/Atp5f1b/Atp5f1a/Sdha
GO:0042775	mitochondrial ATP synthesis coupled electron transport	5	5/24	1.55e-06	mt-Nd4/Sdha/Ndufs1/Uqcrc1/Ndufb8
GO:0042773	ATP synthesis coupled electron transport	5	5/24	1.66e-06	mt-Nd4/Sdha/Ndufs1/Uqcrc1/Ndufb8
GO:0009150	purine ribonucleotide metabolic process	7	7/24	2.27e-06	Atp5po/Atp5f1b/Atp5f1a/Sdha/Ogdhl/Hkdc1/Hk1
GO:0019362	pyridine nucleotide metabolic process	6	6/24	2.5e-06	Mdh2/Ogdhl/Slc25a11/Hkdc1/Hk1/Nnt
GO:0046496	nicotinamide nucleotide metabolic process	6	6/24	2.5e-06	Mdh2/Ogdhl/Slc25a11/Hkdc1/Hk1/Nnt
GO:1990456	mitochondrion-endoplasmic reticulum membrane tethering	3	3/24	2.99e-06	Calm1/Calm3/Calm2
GO:0009259	ribonucleotide metabolic process	7	7/24	2.99e-06	Atp5po/Atp5f1b/Atp5f1a/Sdha/Ogdhl/Hkdc1/Hk1
GO:0072524	pyridine-containing compound metabolic process	6	6/24	2.99e-06	Mdh2/Ogdhl/Slc25a11/Hkdc1/Hk1/Nnt
GO:0019693	ribose phosphate metabolic process	7	7/24	3.19e-06	Atp5po/Atp5f1b/Atp5f1a/Sdha/Ogdhl/Hkdc1/Hk1
GO:0022904	respiratory electron transport chain	5	5/24	3.19e-06	mt-Nd4/Sdha/Ndufs1/Uqcrc1/Ndufb8
GO:1901841	regulation of high voltage-gated calcium channel activity	3	3/24	3.53e-06	Calm1/Calm3/Calm2
GO:0072655	establishment of protein localization to mitochondrion	5	5/24	5.78e-06	Calm1/Calm3/Calm2/Tomm22/Hk1
GO:0005513	detection of calcium ion	3	3/24	5.78e-06	Calm1/Calm3/Calm2
GO:1901339	regulation of store-operated calcium channel activity	3	3/24	7.15e-06	Calm1/Calm3/Calm2
GO:0070585	protein localization to mitochondrion	5	5/24	7.82e-06	Calm1/Calm3/Calm2/Tomm22/Hk1
GO:0051280	negative regulation of release of sequestered calcium ion into cytosol	3	3/24	1.04e-05	Calm1/Calm3/Calm2
GO:0006754	ATP biosynthetic process	4	4/24	1.37e-05	Atp5po/Atp5f1b/Atp5f1a/Sdha
GO:0051000	positive regulation of nitric-oxide synthase activity	3	3/24	1.37e-05	Calm1/Calm3/Calm2
GO:0051284	positive regulation of sequestering of calcium ion	3	3/24	1.37e-05	Calm1/Calm3/Calm2
GO:1901386	negative regulation of voltage-gated calcium channel activity	3	3/24	1.37e-05	Calm1/Calm3/Calm2
GO:0060314	regulation of ryanodine-sensitive calcium-release channel activity	3	3/24	1.59e-05	Calm1/Calm3/Calm2
GO:0009206	purine ribonucleoside triphosphate biosynthetic process	4	4/24	2.42e-05	Atp5po/Atp5f1b/Atp5f1a/Sdha
GO:0009145	purine nucleoside triphosphate biosynthetic process	4	4/24	2.49e-05	Atp5po/Atp5f1b/Atp5f1a/Sdha
GO:0009201	ribonucleoside triphosphate biosynthetic process	4	4/24	3.12e-05	Atp5po/Atp5f1b/Atp5f1a/Sdha
GO:0009142	nucleoside triphosphate biosynthetic process	4	4/24	4.2e-05	Atp5po/Atp5f1b/Atp5f1a/Sdha
GO:0032770	positive regulation of monooxygenase activity	3	3/24	4.29e-05	Calm1/Calm3/Calm2
GO:0098901	regulation of cardiac muscle cell action potential	3	3/24	5.24e-05	Calm1/Calm3/Calm2
GO:0010880	regulation of release of sequestered calcium ion into cytosol by sarcoplasmic reticulum	3	3/24	5.71e-05	Calm1/Calm3/Calm2
GO:0006120	mitochondrial electron transport, NADH to ubiquinone	3	3/24	7.09e-05	mt-Nd4/Ndufs1/Ndufb8
GO:0014808	release of sequestered calcium ion into cytosol by sarcoplasmic reticulum	3	3/24	7.09e-05	Calm1/Calm3/Calm2
GO:0050999	regulation of nitric-oxide synthase activity	3	3/24	7.09e-05	Calm1/Calm3/Calm2
GO:1901020	negative regulation of calcium ion transmembrane transporter activity	3	3/24	7.09e-05	Calm1/Calm3/Calm2
GO:1903514	release of sequestered calcium ion into cytosol by endoplasmic reticulum	3	3/24	8.34e-05	Calm1/Calm3/Calm2
GO:1900242	regulation of synaptic vesicle endocytosis	3	3/24	0.000105	Calm1/Calm3/Calm2
GO:1901385	regulation of voltage-gated calcium channel activity	3	3/24	0.000112	Calm1/Calm3/Calm2
GO:0070296	sarcoplasmic reticulum calcium ion transport	3	3/24	0.000119	Calm1/Calm3/Calm2
GO:1901021	positive regulation of calcium ion transmembrane transporter activity	3	3/24	0.000126	Calm1/Calm3/Calm2
GO:0006734	NADH metabolic process	3	3/24	0.00014	Mdh2/Slc25a11/Hk1
GO:0035458	cellular response to interferon-beta	3	3/24	0.00014	Calm1/Calm3/Calm2
GO:0009152	purine ribonucleotide biosynthetic process	4	4/24	0.00014	Atp5po/Atp5f1b/Atp5f1a/Sdha
GO:0021762	substantia nigra development	3	3/24	0.000153	Calm1/Calm3/Calm2
GO:0051281	positive regulation of release of sequestered calcium ion into cytosol	3	3/24	0.000153	Calm1/Calm3/Calm2
GO:1901293	nucleoside phosphate biosynthetic process	5	5/24	0.000153	Atp5po/Atp5f1b/Atp5f1a/Sdha/Hk1
GO:1903421	regulation of synaptic vesicle recycling	3	3/24	0.00016	Calm1/Calm3/Calm2
GO:0051353	positive regulation of oxidoreductase activity	3	3/24	0.0002	Calm1/Calm3/Calm2
GO:2001258	negative regulation of cation channel activity	3	3/24	0.0002	Calm1/Calm3/Calm2
GO:0009260	ribonucleotide biosynthetic process	4	4/24	0.000202	Atp5po/Atp5f1b/Atp5f1a/Sdha
GO:0046390	ribose phosphate biosynthetic process	4	4/24	0.000233	Atp5po/Atp5f1b/Atp5f1a/Sdha
GO:0035456	response to interferon-beta	3	3/24	0.000242	Calm1/Calm3/Calm2
GO:1903170	negative regulation of calcium ion transmembrane transport	3	3/24	0.000292	Calm1/Calm3/Calm2
GO:0006164	purine nucleotide biosynthetic process	4	4/24	0.000292	Atp5po/Atp5f1b/Atp5f1a/Sdha
GO:0001975	response to amphetamine	3	3/24	0.000319	Calm1/Calm3/Calm2
GO:0097352	autophagosome maturation	3	3/24	0.000327	Calm1/Calm3/Calm2
GO:0097720	calcineurin-mediated signaling	3	3/24	0.000327	Calm1/Calm3/Calm2
GO:0043490	malate-aspartate shuttle	2	2/24	0.000362	Mdh2/Slc25a11
GO:0046427	positive regulation of receptor signaling pathway via JAK-STAT	3	3/24	0.000385	Calm1/Calm3/Calm2
GO:0086001	cardiac muscle cell action potential	3	3/24	0.00043	Calm1/Calm3/Calm2
GO:2000300	regulation of synaptic vesicle exocytosis	3	3/24	0.00043	Calm1/Calm3/Calm2
GO:2001259	positive regulation of cation channel activity	3	3/24	0.000463	Calm1/Calm3/Calm2
GO:0048857	neural nucleus development	3	3/24	0.000497	Calm1/Calm3/Calm2
GO:0140056	organelle localization by membrane tethering	3	3/24	0.000512	Calm1/Calm3/Calm2
GO:1904894	positive regulation of receptor signaling pathway via STAT	3	3/24	0.000527	Calm1/Calm3/Calm2
GO:0009165	nucleotide biosynthetic process	4	4/24	0.000602	Atp5po/Atp5f1b/Atp5f1a/Sdha
GO:0032413	negative regulation of ion transmembrane transporter activity	3	3/24	0.000602	Calm1/Calm3/Calm2
GO:0051926	negative regulation of calcium ion transport	3	3/24	0.000612	Calm1/Calm3/Calm2
GO:0055117	regulation of cardiac muscle contraction	3	3/24	0.000612	Calm1/Calm3/Calm2
GO:0098900	regulation of action potential	3	3/24	0.000628	Calm1/Calm3/Calm2
GO:1901019	regulation of calcium ion transmembrane transporter activity	3	3/24	0.000668	Calm1/Calm3/Calm2
GO:0051651	maintenance of location in cell	4	4/24	0.000686	Calm1/Calm3/Calm2/Hk1
GO:0072522	purine-containing compound biosynthetic process	4	4/24	0.000691	Atp5po/Atp5f1b/Atp5f1a/Sdha
GO:0022406	membrane docking	3	3/24	0.000737	Calm1/Calm3/Calm2
GO:0032465	regulation of cytokinesis	3	3/24	0.000737	Calm1/Calm3/Calm2
GO:0006006	glucose metabolic process	4	4/24	0.000781	Mdh2/Slc25a11/Hkdc1/Hk1
GO:0051235	maintenance of location	4	4/24	0.000809	Calm1/Calm3/Calm2/Hk1
GO:0051279	regulation of release of sequestered calcium ion into cytosol	3	3/24	0.000809	Calm1/Calm3/Calm2
GO:0051341	regulation of oxidoreductase activity	3	3/24	0.000809	Calm1/Calm3/Calm2
GO:0006116	NADH oxidation	2	2/24	0.000847	Mdh2/Slc25a11
GO:0048488	synaptic vesicle endocytosis	3	3/24	0.000847	Calm1/Calm3/Calm2
GO:0140238	presynaptic endocytosis	3	3/24	0.000922	Calm1/Calm3/Calm2
GO:0032412	regulation of monoatomic ion transmembrane transporter activity	4	4/24	0.000942	Calm1/Calm3/Calm2/Hk1
GO:0030901	midbrain development	3	3/24	0.000961	Calm1/Calm3/Calm2
GO:0006942	regulation of striated muscle contraction	3	3/24	0.000972	Calm1/Calm3/Calm2
GO:0014075	response to amine	3	3/24	0.000972	Calm1/Calm3/Calm2
GO:0072594	establishment of protein localization to organelle	5	5/24	0.000975	Calm1/Calm3/Calm2/Tomm22/Hk1
GO:0032410	negative regulation of transporter activity	3	3/24	0.00103	Calm1/Calm3/Calm2
GO:0043648	dicarboxylic acid metabolic process	3	3/24	0.00103	Mdh2/Sdha/Ogdhl
GO:0022898	regulation of transmembrane transporter activity	4	4/24	0.00103	Calm1/Calm3/Calm2/Hk1
GO:1904427	positive regulation of calcium ion transmembrane transport	3	3/24	0.00111	Calm1/Calm3/Calm2
GO:0036465	synaptic vesicle recycling	3	3/24	0.00116	Calm1/Calm3/Calm2
GO:0019318	hexose metabolic process	4	4/24	0.00119	Mdh2/Slc25a11/Hkdc1/Hk1
GO:1904063	negative regulation of cation transmembrane transport	3	3/24	0.0012	Calm1/Calm3/Calm2
GO:0046425	regulation of receptor signaling pathway via JAK-STAT	3	3/24	0.00123	Calm1/Calm3/Calm2
GO:0090150	establishment of protein localization to membrane	4	4/24	0.00128	Calm1/Calm3/Calm2/Tomm22
GO:0002027	regulation of heart rate	3	3/24	0.0014	Calm1/Calm3/Calm2
GO:0032409	regulation of transporter activity	4	4/24	0.0014	Calm1/Calm3/Calm2/Hk1
GO:0046835	carbohydrate phosphorylation	2	2/24	0.00144	Hkdc1/Hk1
GO:0034766	negative regulation of monoatomic ion transmembrane transport	3	3/24	0.00145	Calm1/Calm3/Calm2
GO:0046928	regulation of neurotransmitter secretion	3	3/24	0.00147	Calm1/Calm3/Calm2
GO:0005996	monosaccharide metabolic process	4	4/24	0.00151	Mdh2/Slc25a11/Hkdc1/Hk1
GO:0032414	positive regulation of ion transmembrane transporter activity	3	3/24	0.00156	Calm1/Calm3/Calm2
GO:0006096	glycolytic process	3	3/24	0.00158	Ogdhl/Hkdc1/Hk1
GO:0071346	cellular response to type II interferon	3	3/24	0.00168	Calm1/Calm3/Calm2
GO:0046032	ADP catabolic process	3	3/24	0.00171	Ogdhl/Hkdc1/Hk1
GO:0019364	pyridine nucleotide catabolic process	3	3/24	0.00171	Ogdhl/Hkdc1/Hk1
GO:0032411	positive regulation of transporter activity	3	3/24	0.00171	Calm1/Calm3/Calm2
GO:1904892	regulation of receptor signaling pathway via STAT	3	3/24	0.00171	Calm1/Calm3/Calm2
GO:0009137	purine nucleoside diphosphate catabolic process	3	3/24	0.00176	Ogdhl/Hkdc1/Hk1
GO:0009181	purine ribonucleoside diphosphate catabolic process	3	3/24	0.00176	Ogdhl/Hkdc1/Hk1
GO:0051156	glucose 6-phosphate metabolic process	2	2/24	0.00177	Hkdc1/Hk1
GO:0072526	pyridine-containing compound catabolic process	3	3/24	0.00177	Ogdhl/Hkdc1/Hk1
GO:0009191	ribonucleoside diphosphate catabolic process	3	3/24	0.00183	Ogdhl/Hkdc1/Hk1
GO:0046031	ADP metabolic process	3	3/24	0.00183	Ogdhl/Hkdc1/Hk1
GO:0009134	nucleoside diphosphate catabolic process	3	3/24	0.00187	Ogdhl/Hkdc1/Hk1
GO:0016079	synaptic vesicle exocytosis	3	3/24	0.00187	Calm1/Calm3/Calm2
GO:0051209	release of sequestered calcium ion into cytosol	3	3/24	0.00187	Calm1/Calm3/Calm2
GO:0051283	negative regulation of sequestering of calcium ion	3	3/24	0.0019	Calm1/Calm3/Calm2
GO:0016236	macroautophagy	4	4/24	0.00192	Calm1/Calm3/Calm2/Slc25a5
GO:0051282	regulation of sequestering of calcium ion	3	3/24	0.00192	Calm1/Calm3/Calm2
GO:2001257	regulation of cation channel activity	3	3/24	0.00192	Calm1/Calm3/Calm2
GO:0009135	purine nucleoside diphosphate metabolic process	3	3/24	0.00192	Ogdhl/Hkdc1/Hk1
GO:0009179	purine ribonucleoside diphosphate metabolic process	3	3/24	0.00192	Ogdhl/Hkdc1/Hk1
GO:0051588	regulation of neurotransmitter transport	3	3/24	0.00192	Calm1/Calm3/Calm2
GO:0060048	cardiac muscle contraction	3	3/24	0.00192	Calm1/Calm3/Calm2
GO:0051208	sequestering of calcium ion	3	3/24	0.00195	Calm1/Calm3/Calm2
GO:0000086	G2/M transition of mitotic cell cycle	3	3/24	0.00206	Calm1/Calm3/Calm2
GO:0006874	intracellular calcium ion homeostasis	4	4/24	0.00208	Calm1/Calm3/Calm2/Immt
GO:0051928	positive regulation of calcium ion transport	3	3/24	0.00229	Calm1/Calm3/Calm2
GO:0009185	ribonucleoside diphosphate metabolic process	3	3/24	0.00232	Ogdhl/Hkdc1/Hk1
GO:0009132	nucleoside diphosphate metabolic process	3	3/24	0.00254	Ogdhl/Hkdc1/Hk1
GO:0034341	response to type II interferon	3	3/24	0.00262	Calm1/Calm3/Calm2
GO:0006090	pyruvate metabolic process	3	3/24	0.00262	Ogdhl/Hkdc1/Hk1
GO:0009154	purine ribonucleotide catabolic process	3	3/24	0.00262	Ogdhl/Hkdc1/Hk1
GO:0055074	calcium ion homeostasis	4	4/24	0.00262	Calm1/Calm3/Calm2/Immt
GO:0043271	negative regulation of monoatomic ion transport	3	3/24	0.00273	Calm1/Calm3/Calm2
GO:0044839	cell cycle G2/M phase transition	3	3/24	0.00273	Calm1/Calm3/Calm2
GO:0007259	cell surface receptor signaling pathway via JAK-STAT	3	3/24	0.00281	Calm1/Calm3/Calm2
GO:0009261	ribonucleotide catabolic process	3	3/24	0.00294	Ogdhl/Hkdc1/Hk1
GO:0006195	purine nucleotide catabolic process	3	3/24	0.00296	Ogdhl/Hkdc1/Hk1
GO:0034763	negative regulation of transmembrane transport	3	3/24	0.00296	Calm1/Calm3/Calm2
GO:1903305	regulation of regulated secretory pathway	3	3/24	0.00304	Calm1/Calm3/Calm2
GO:0019674	NAD metabolic process	2	2/24	0.00321	Mdh2/Slc25a11
GO:0006937	regulation of muscle contraction	3	3/24	0.00333	Calm1/Calm3/Calm2
GO:0000910	cytokinesis	3	3/24	0.00336	Calm1/Calm3/Calm2
GO:0051302	regulation of cell division	3	3/24	0.0034	Calm1/Calm3/Calm2
GO:1904064	positive regulation of cation transmembrane transport	3	3/24	0.00354	Calm1/Calm3/Calm2
GO:0072523	purine-containing compound catabolic process	3	3/24	0.00364	Ogdhl/Hkdc1/Hk1
GO:0009166	nucleotide catabolic process	3	3/24	0.00367	Ogdhl/Hkdc1/Hk1
GO:0051592	response to calcium ion	3	3/24	0.00371	Calm1/Calm3/Calm2
GO:0097696	cell surface receptor signaling pathway via STAT	3	3/24	0.0038	Calm1/Calm3/Calm2
GO:0034765	regulation of monoatomic ion transmembrane transport	4	4/24	0.00406	Calm1/Calm3/Calm2/Hk1
GO:0006941	striated muscle contraction	3	3/24	0.00406	Calm1/Calm3/Calm2
GO:0001508	action potential	3	3/24	0.00416	Calm1/Calm3/Calm2
GO:0097553	calcium ion transmembrane import into cytosol	3	3/24	0.00426	Calm1/Calm3/Calm2
GO:0007269	neurotransmitter secretion	3	3/24	0.00434	Calm1/Calm3/Calm2
GO:0099643	signal release from synapse	3	3/24	0.00434	Calm1/Calm3/Calm2
GO:1901292	nucleoside phosphate catabolic process	3	3/24	0.00457	Ogdhl/Hkdc1/Hk1
GO:0008016	regulation of heart contraction	3	3/24	0.005	Calm1/Calm3/Calm2
GO:0016052	carbohydrate catabolic process	3	3/24	0.005	Ogdhl/Hkdc1/Hk1
GO:0034767	positive regulation of monoatomic ion transmembrane transport	3	3/24	0.005	Calm1/Calm3/Calm2
GO:1903169	regulation of calcium ion transmembrane transport	3	3/24	0.005	Calm1/Calm3/Calm2
GO:1901654	response to ketone	4	4/24	0.00584	Calm2/Atp5f1b/Atp5f1a/Hk1
GO:0017157	regulation of exocytosis	3	3/24	0.00641	Calm1/Calm3/Calm2
GO:0019722	calcium-mediated signaling	3	3/24	0.00768	Calm1/Calm3/Calm2
GO:0060047	heart contraction	3	3/24	0.00768	Calm1/Calm3/Calm2
GO:0003015	heart process	3	3/24	0.00855	Calm1/Calm3/Calm2
GO:0006836	neurotransmitter transport	3	3/24	0.00869	Calm1/Calm3/Calm2
GO:0046434	organophosphate catabolic process	3	3/24	0.00922	Ogdhl/Hkdc1/Hk1
GO:0032984	protein-containing complex disassembly	3	3/24	0.00947	Calm1/Calm3/Calm2
GO:1901136	carbohydrate derivative catabolic process	3	3/24	0.0101	Ogdhl/Hkdc1/Hk1
GO:0045055	regulated exocytosis	3	3/24	0.0102	Calm1/Calm3/Calm2
GO:0099504	synaptic vesicle cycle	3	3/24	0.0102	Calm1/Calm3/Calm2
GO:0043536	positive regulation of blood vessel endothelial cell migration	2	2/24	0.0104	Atp5f1b/Atp5f1a
GO:0043270	positive regulation of monoatomic ion transport	3	3/24	0.0107	Calm1/Calm3/Calm2
GO:0090257	regulation of muscle system process	3	3/24	0.0107	Calm1/Calm3/Calm2
GO:0034764	positive regulation of transmembrane transport	3	3/24	0.0113	Calm1/Calm3/Calm2
GO:1903522	regulation of blood circulation	3	3/24	0.0113	Calm1/Calm3/Calm2
GO:0051924	regulation of calcium ion transport	3	3/24	0.0135	Calm1/Calm3/Calm2
GO:0006094	gluconeogenesis	2	2/24	0.0139	Mdh2/Slc25a11
GO:0019319	hexose biosynthetic process	2	2/24	0.0146	Mdh2/Slc25a11
GO:0046364	monosaccharide biosynthetic process	2	2/24	0.0163	Mdh2/Slc25a11
GO:0099003	vesicle-mediated transport in synapse	3	3/24	0.0165	Calm1/Calm3/Calm2
GO:0006936	muscle contraction	3	3/24	0.0166	Calm1/Calm3/Calm2
GO:0030100	regulation of endocytosis	3	3/24	0.0201	Calm1/Calm3/Calm2
GO:1904062	regulation of monoatomic cation transmembrane transport	3	3/24	0.022	Calm1/Calm3/Calm2
GO:0070588	calcium ion transmembrane transport	3	3/24	0.0224	Calm1/Calm3/Calm2
GO:0010595	positive regulation of endothelial cell migration	2	2/24	0.0261	Atp5f1b/Atp5f1a
GO:0006887	exocytosis	3	3/24	0.0264	Calm1/Calm3/Calm2
GO:0006013	mannose metabolic process	1	1/24	0.0291	Hk1
GO:0019673	GDP-mannose metabolic process	1	1/24	0.0291	Hk1
GO:1905242	response to 3,3',5-triiodo-L-thyronine	1	1/24	0.0291	Atp5f1b
GO:0044772	mitotic cell cycle phase transition	3	3/24	0.0294	Calm1/Calm3/Calm2
GO:0043535	regulation of blood vessel endothelial cell migration	2	2/24	0.0319	Atp5f1b/Atp5f1a
GO:0022411	cellular component disassembly	3	3/24	0.0331	Calm1/Calm3/Calm2
GO:0035900	response to isolation stress	1	1/24	0.0333	Aco2
GO:0006002	fructose 6-phosphate metabolic process	1	1/24	0.035	Hk1
GO:0006103	2-oxoglutarate metabolic process	1	1/24	0.035	Ogdhl
GO:0010918	positive regulation of mitochondrial membrane potential	1	1/24	0.035	Nnt
GO:0015866	ADP transport	1	1/24	0.035	Slc25a5
GO:0061621	canonical glycolysis	1	1/24	0.0368	Hk1
GO:0061718	glucose catabolic process to pyruvate	1	1/24	0.0368	Hk1
GO:1901029	negative regulation of mitochondrial outer membrane permeabilization involved in apoptotic signaling pathway	1	1/24	0.0368	Slc25a5
GO:0014823	response to activity	2	2/24	0.037	Atp5f1a/Uqcrc1
GO:0003012	muscle system process	3	3/24	0.0385	Calm1/Calm3/Calm2
GO:0010959	regulation of metal ion transport	3	3/24	0.039	Calm1/Calm3/Calm2
GO:0061620	glycolytic process through glucose-6-phosphate	1	1/24	0.0405	Hk1
GO:0072350	tricarboxylic acid metabolic process	1	1/24	0.0405	Aco2
GO:0006816	calcium ion transport	3	3/24	0.0408	Calm1/Calm3/Calm2
GO:0043534	blood vessel endothelial cell migration	2	2/24	0.0408	Atp5f1b/Atp5f1a
GO:0006839	mitochondrial transport	2	2/24	0.0411	Slc25a5/Tomm22
GO:0006122	mitochondrial electron transport, ubiquinol to cytochrome c	1	1/24	0.042	Uqcrc1
GO:0010310	regulation of hydrogen peroxide metabolic process	1	1/24	0.0438	Nnt
GO:0044070	regulation of monoatomic anion transport	1	1/24	0.0438	Hk1
GO:0035795	negative regulation of mitochondrial membrane permeability	1	1/24	0.0458	Slc25a5
GO:0006740	NADPH regeneration	1	1/24	0.0473	Nnt
GO:0042407	cristae formation	1	1/24	0.0473	Immt
GO:0061615	glycolytic process through fructose-6-phosphate	1	1/24	0.0473	Hk1
GO:0045838	positive regulation of membrane potential	1	1/24	0.0492	Nnt

## Sheet: Table S7
Table S7. Gene Ontology enrichment results (Biological Process) for transmembrane proteins.
GO ID	Go Term	Gene Count	Gene Ratio	Adjusted p-value	Gene ID
GO:0036376	sodium ion export across plasma membrane	4	4/23	8.53e-06	Atp1a1/Atp1a2/Slc4a4/Atp1a3
GO:1902600	proton transmembrane transport	6	6/23	1.21e-05	mt-Nd4/Slc25a5/Atp1a1/Atp1a2/Atp1a3/Nnt
GO:0002026	regulation of the force of heart contraction	4	4/23	1.21e-05	Atp1a1/Atp1a2/Atp2a2/Atp2b4
GO:0140115	export across plasma membrane	5	5/23	1.29e-05	Atp1a1/Atp1a2/Atp2b1/Slc4a4/Atp1a3
GO:0055075	potassium ion homeostasis	4	4/23	1.36e-05	Atp1a1/Atp1a2/Slc12a5/Atp1a3
GO:1990573	potassium ion import across plasma membrane	4	4/23	4.54e-05	Atp1a1/Atp1a2/Slc12a5/Atp1a3
GO:0010248	establishment or maintenance of transmembrane electrochemical gradient	3	3/23	4.54e-05	Atp1a1/Atp1a2/Atp1a3
GO:0030007	intracellular potassium ion homeostasis	3	3/23	7.53e-05	Atp1a1/Atp1a2/Atp1a3
GO:0007005	mitochondrion organization	7	7/23	7.53e-05	mt-Nd4/Slc25a5/Tomm22/Ndufb8/Immt/Ndufb3/Ndufb3l3
GO:0010257	NADH dehydrogenase complex assembly	4	4/23	7.53e-05	mt-Nd4/Ndufb8/Ndufb3/Ndufb3l3
GO:0032981	mitochondrial respiratory chain complex I assembly	4	4/23	7.53e-05	mt-Nd4/Ndufb8/Ndufb3/Ndufb3l3
GO:0055119	relaxation of cardiac muscle	3	3/23	7.53e-05	Atp1a1/Atp1a2/Atp2a2
GO:0006874	intracellular calcium ion homeostasis	6	6/23	0.000113	Atp2b1/Atp2a2/Sv2b/Atp2b2/Atp2b4/Immt
GO:0006936	muscle contraction	6	6/23	0.000113	Atp1a1/Atp1a2/Atp2b1/Atp2a2/Atp1a3/Atp2b4
GO:0051480	regulation of cytosolic calcium ion concentration	4	4/23	0.00013	Atp2b1/Sv2b/Atp2b2/Atp2b4
GO:0055074	calcium ion homeostasis	6	6/23	0.000152	Atp2b1/Atp2a2/Sv2b/Atp2b2/Atp2b4/Immt
GO:0070050	neuron cellular homeostasis	4	4/23	0.000152	Atp2a2/Sv2b/Atp2b2/Immt
GO:0045822	negative regulation of heart contraction	3	3/23	0.000159	Atp1a1/Atp1a2/Atp2a2
GO:0070588	calcium ion transmembrane transport	6	6/23	0.000163	Atp1a2/Atp2b1/Atp2a2/Plp1/Atp2b2/Atp2b4
GO:0006883	intracellular sodium ion homeostasis	3	3/23	0.000171	Atp1a1/Atp1a2/Atp1a3
GO:1903523	negative regulation of blood circulation	3	3/23	0.000171	Atp1a1/Atp1a2/Atp2a2
GO:0060047	heart contraction	5	5/23	0.000308	Atp1a1/Atp1a2/Atp2a2/Atp1a3/Atp2b4
GO:0003015	heart process	5	5/23	0.000358	Atp1a1/Atp1a2/Atp2a2/Atp1a3/Atp2b4
GO:0033108	mitochondrial respiratory chain complex assembly	4	4/23	0.000403	mt-Nd4/Ndufb8/Ndufb3/Ndufb3l3
GO:0022900	electron transport chain	4	4/23	0.000403	mt-Nd4/Ndufb8/Ndufb3/Ndufb3l3
GO:0003012	muscle system process	6	6/23	0.000432	Atp1a1/Atp1a2/Atp2b1/Atp2a2/Atp1a3/Atp2b4
GO:0086004	regulation of cardiac muscle cell contraction	3	3/23	0.000432	Atp1a1/Atp1a2/Atp2a2
GO:0090257	regulation of muscle system process	5	5/23	0.000432	Atp1a1/Atp1a2/Atp2b1/Atp2a2/Atp2b4
GO:0098659	inorganic cation import across plasma membrane	4	4/23	0.000432	Atp1a1/Atp1a2/Slc12a5/Atp1a3
GO:0099587	inorganic ion import across plasma membrane	4	4/23	0.000432	Atp1a1/Atp1a2/Slc12a5/Atp1a3
GO:0090075	relaxation of muscle	3	3/23	0.000432	Atp1a1/Atp1a2/Atp2a2
GO:0006816	calcium ion transport	6	6/23	0.000436	Atp1a2/Atp2b1/Atp2a2/Plp1/Atp2b2/Atp2b4
GO:1903522	regulation of blood circulation	5	5/23	0.00045	Atp1a1/Atp1a2/Atp2b1/Atp2a2/Atp2b4
GO:0060048	cardiac muscle contraction	4	4/23	0.000452	Atp1a1/Atp1a2/Atp2a2/Atp1a3
GO:0055078	sodium ion homeostasis	3	3/23	0.00047	Atp1a1/Atp1a2/Atp1a3
GO:1903115	regulation of actin filament-based movement	3	3/23	0.000624	Atp1a1/Atp1a2/Atp2a2
GO:0006937	regulation of muscle contraction	4	4/23	0.00103	Atp1a1/Atp1a2/Atp2b1/Atp2a2
GO:0006941	striated muscle contraction	4	4/23	0.00141	Atp1a1/Atp1a2/Atp2a2/Atp1a3
GO:0035725	sodium ion transmembrane transport	4	4/23	0.00143	Atp1a1/Atp1a2/Slc4a4/Atp1a3
GO:0086003	cardiac muscle cell contraction	3	3/23	0.00172	Atp1a1/Atp1a2/Atp2a2
GO:0008016	regulation of heart contraction	4	4/23	0.00182	Atp1a1/Atp1a2/Atp2a2/Atp2b4
GO:0055117	regulation of cardiac muscle contraction	3	3/23	0.00199	Atp1a1/Atp1a2/Atp2a2
GO:0019852	L-ascorbic acid metabolic process	2	2/23	0.00212	Atp1a2/Atp1a3
GO:0098739	import across plasma membrane	4	4/23	0.00215	Atp1a1/Atp1a2/Slc12a5/Atp1a3
GO:0006163	purine nucleotide metabolic process	5	5/23	0.00237	Slc25a11/Atp1a2/Slc4a4/Atp2b2/Nnt
GO:0071805	potassium ion transmembrane transport	4	4/23	0.0026	Atp1a1/Atp1a2/Slc12a5/Atp1a3
GO:0010882	regulation of cardiac muscle contraction by calcium ion signaling	2	2/23	0.00283	Atp1a2/Atp2a2
GO:1901334	lactone metabolic process	2	2/23	0.00283	Atp1a2/Atp1a3
GO:0019722	calcium-mediated signaling	4	4/23	0.00287	Atp1a2/Atp2a2/Atp1a3/Atp2b4
GO:0006942	regulation of striated muscle contraction	3	3/23	0.00316	Atp1a1/Atp1a2/Atp2a2
GO:0010959	regulation of metal ion transport	5	5/23	0.00319	Atp1a1/Atp1a2/Atp2b1/Plp1/Atp2b2
GO:0006814	sodium ion transport	4	4/23	0.0035	Atp1a1/Atp1a2/Slc4a4/Atp1a3
GO:0009117	nucleotide metabolic process	5	5/23	0.00359	Slc25a11/Atp1a2/Slc4a4/Atp2b2/Nnt
GO:0070252	actin-mediated cell contraction	3	3/23	0.00359	Atp1a1/Atp1a2/Atp2a2
GO:0006813	potassium ion transport	4	4/23	0.00381	Atp1a1/Atp1a2/Slc12a5/Atp1a3
GO:0003407	neural retina development	3	3/23	0.00408	Atp2b1/Atp2b2/Atp2b4
GO:0007006	mitochondrial membrane organization	3	3/23	0.00467	Slc25a5/Tomm22/Immt
GO:0051481	negative regulation of cytosolic calcium ion concentration	2	2/23	0.00554	Atp1a2/Atp2b1
GO:0006939	smooth muscle contraction	3	3/23	0.00554	Atp1a2/Atp2b1/Atp2b4
GO:0051924	regulation of calcium ion transport	4	4/23	0.00554	Atp1a2/Atp2b1/Plp1/Atp2b2
GO:0030048	actin filament-based movement	3	3/23	0.00568	Atp1a1/Atp1a2/Atp2a2
GO:0035235	ionotropic glutamate receptor signaling pathway	2	2/23	0.00649	Plp1/Atp1a3
GO:0003299	muscle hypertrophy in response to stress	2	2/23	0.00767	Atp2a2/Atp2b4
GO:0014898	cardiac muscle hypertrophy in response to stress	2	2/23	0.00767	Atp2a2/Atp2b4
GO:0006120	mitochondrial electron transport, NADH to ubiquinone	2	2/23	0.00778	mt-Nd4/Ndufb8
GO:0014887	cardiac muscle adaptation	2	2/23	0.00778	Atp2a2/Atp2b4
GO:0035864	response to potassium ion	2	2/23	0.00778	Atp1a2/Atp1a3
GO:0051928	positive regulation of calcium ion transport	3	3/23	0.00778	Atp2b1/Plp1/Atp2b2
GO:1990806	ligand-gated ion channel signaling pathway	2	2/23	0.0128	Plp1/Atp1a3
GO:0001504	neurotransmitter uptake	2	2/23	0.0139	Atp1a2/Sv2b
GO:0009266	response to temperature stimulus	3	3/23	0.0153	Atp2a2/Slc12a5/Atp1a3
GO:0043010	camera-type eye development	4	4/23	0.018	Atp2b1/Tenm3/Atp2b2/Atp2b4
GO:0006767	water-soluble vitamin metabolic process	2	2/23	0.018	Atp1a2/Atp1a3
GO:0019362	pyridine nucleotide metabolic process	3	3/23	0.018	Slc25a11/Slc4a4/Nnt
GO:0046496	nicotinamide nucleotide metabolic process	3	3/23	0.018	Slc25a11/Slc4a4/Nnt
GO:0007612	learning	3	3/23	0.019	Atp1a2/Slc12a5/Atp1a3
GO:0007215	glutamate receptor signaling pathway	2	2/23	0.0194	Plp1/Atp1a3
GO:0072524	pyridine-containing compound metabolic process	3	3/23	0.0198	Slc25a11/Slc4a4/Nnt
GO:0014888	striated muscle adaptation	2	2/23	0.0232	Atp2a2/Atp2b4
GO:0008217	regulation of blood pressure	3	3/23	0.0237	Atp1a1/Atp1a2/Atp2b1
GO:0001654	eye development	4	4/23	0.0239	Atp2b1/Tenm3/Atp2b2/Atp2b4
GO:0015711	organic anion transport	4	4/23	0.0239	Slc25a5/Slc25a11/Slc4a4/Atp1a3
GO:0150063	visual system development	4	4/23	0.0239	Atp2b1/Tenm3/Atp2b2/Atp2b4
GO:0060041	retina development in camera-type eye	3	3/23	0.0243	Atp2b1/Atp2b2/Atp2b4
GO:0042596	fear response	2	2/23	0.0243	Atp1a2/Atp1a3
GO:2000300	regulation of synaptic vesicle exocytosis	2	2/23	0.0255	Atp2a2/Sv2b
GO:0006836	neurotransmitter transport	3	3/23	0.0291	Atp1a2/Atp2a2/Sv2b
GO:0006940	regulation of smooth muscle contraction	2	2/23	0.0291	Atp1a2/Atp2b1
GO:0050885	neuromuscular process controlling balance	2	2/23	0.0291	Atp1a3/Atp2b2
GO:0008542	visual learning	2	2/23	0.0319	Atp1a2/Atp1a3
GO:0019646	aerobic electron transport chain	2	2/23	0.0324	mt-Nd4/Ndufb8
GO:0071383	cellular response to steroid hormone stimulus	3	3/23	0.033	Atp1a1/Atp1a2/Atp2b1
GO:0051453	regulation of intracellular pH	2	2/23	0.034	Slc4a4/Slc12a5
GO:0043270	positive regulation of monoatomic ion transport	3	3/23	0.0347	Atp2b1/Plp1/Atp2b2
GO:0007632	visual behavior	2	2/23	0.0349	Atp1a2/Atp1a3
GO:0007626	locomotory behavior	3	3/23	0.035	Atp1a2/Atp1a3/Atp2b2
GO:0005996	monosaccharide metabolic process	3	3/23	0.037	Slc25a11/Atp1a2/Atp1a3
GO:0035094	response to nicotine	2	2/23	0.0379	mt-Nd4/Atp1a2
GO:0030641	regulation of cellular pH	2	2/23	0.0388	Slc4a4/Slc12a5
GO:0042775	mitochondrial ATP synthesis coupled electron transport	2	2/23	0.0388	mt-Nd4/Ndufb8
GO:0042773	ATP synthesis coupled electron transport	2	2/23	0.0401	mt-Nd4/Ndufb8
GO:0019229	regulation of vasoconstriction	2	2/23	0.0439	Atp1a2/Atp2b1
GO:0006766	vitamin metabolic process	2	2/23	0.0461	Atp1a2/Atp1a3

## Sheet: Table S8
Table S8. Gene Ontology enrichment results (Cellular Component) for mitochondrial proteins.
GO ID	Go Term	Gene Count	Gene Ratio	Adjusted p-value	Gene ID
GO:0098803	respiratory chain complex	11	11/24	5.56e-17	Atp5po/mt-Nd4/Atp5f1b/Atp5f1a/Sdha/Ndufs1/Uqcrc1/Ndufb7/Ndufb8/Ndufb3/Ndufb3l3
GO:0005743	mitochondrial inner membrane	14	14/24	3.19e-16	Atp5po/mt-Nd4/Atp5f1b/Atp5f1a/Slc25a5/Sdha/Slc25a11/Ndufs1/Uqcrc1/Ndufb7/Ndufb8/Immt/Ndufb3/Ndufb3l3
GO:0019866	organelle inner membrane	14	14/24	9.03e-16	Atp5po/mt-Nd4/Atp5f1b/Atp5f1a/Slc25a5/Sdha/Slc25a11/Ndufs1/Uqcrc1/Ndufb7/Ndufb8/Immt/Ndufb3/Ndufb3l3
GO:1902495	transmembrane transporter complex	13	13/24	6.11e-14	Atp5po/mt-Nd4/Calm1/Calm3/Calm2/Atp5f1b/Atp5f1a/Ndufs1/Uqcrc1/Ndufb7/Ndufb8/Ndufb3/Ndufb3l3
GO:1990204	oxidoreductase complex	9	9/24	2.53e-12	mt-Nd4/Sdha/Ogdhl/Ndufs1/Uqcrc1/Ndufb7/Ndufb8/Ndufb3/Ndufb3l3
GO:0030964	NADH dehydrogenase complex	6	6/24	1.04e-09	mt-Nd4/Ndufs1/Ndufb7/Ndufb8/Ndufb3/Ndufb3l3
GO:0045271	respiratory chain complex I	6	6/24	1.04e-09	mt-Nd4/Ndufs1/Ndufb7/Ndufb8/Ndufb3/Ndufb3l3
GO:0034703	cation channel complex	6	6/24	1.53e-06	Atp5po/Calm1/Calm3/Calm2/Atp5f1b/Atp5f1a
GO:0045259	proton-transporting ATP synthase complex	3	3/24	8.37e-06	Atp5po/Atp5f1b/Atp5f1a
GO:0034702	monoatomic ion channel complex	6	6/24	2.21e-05	Atp5po/Calm1/Calm3/Calm2/Atp5f1b/Atp5f1a
GO:0044305	calyx of Held	3	3/24	8.35e-05	Calm1/Calm3/Calm2
GO:0016469	proton-transporting two-sector ATPase complex	3	3/24	0.000156	Atp5po/Atp5f1b/Atp5f1a
GO:0099523	presynaptic cytosol	3	3/24	0.00016	Calm1/Calm3/Calm2
GO:0099524	postsynaptic cytosol	3	3/24	0.00016	Calm1/Calm3/Calm2
GO:0043209	myelin sheath	3	3/24	0.000257	Calm1/Calm3/Calm2
GO:0005759	mitochondrial matrix	5	5/24	0.000269	Mdh2/Atp5f1b/Slc25a5/Aco2/Ogdhl
GO:0034704	calcium channel complex	3	3/24	0.0003	Calm1/Calm3/Calm2
GO:0099522	cytosolic region	3	3/24	0.000397	Calm1/Calm3/Calm2
GO:0005876	spindle microtubule	3	3/24	0.000465	Calm1/Calm3/Calm2
GO:0008076	voltage-gated potassium channel complex	3	3/24	0.000465	Calm1/Calm3/Calm2
GO:0005758	mitochondrial intermembrane space	3	3/24	0.000476	Ndufs1/Ndufb7/Immt
GO:0031970	organelle envelope lumen	3	3/24	0.000646	Ndufs1/Ndufb7/Immt
GO:0034705	potassium channel complex	3	3/24	0.000646	Calm1/Calm3/Calm2
GO:0045121	membrane raft	4	4/24	0.00182	Atp5f1b/Atp5f1a/Slc25a5/Hk1
GO:0098857	membrane microdomain	4	4/24	0.00182	Atp5f1b/Atp5f1a/Slc25a5/Hk1
GO:0098685	Schaffer collateral - CA1 synapse	3	3/24	0.0025	Calm1/Calm3/Calm2
GO:0000922	spindle pole	3	3/24	0.00277	Calm1/Calm3/Calm2
GO:0098798	mitochondrial protein-containing complex	3	3/24	0.00281	Slc25a5/Tomm22/Immt
GO:0005819	spindle	4	4/24	0.00312	Calm1/Calm3/Calm2/Slc25a5
GO:0030672	synaptic vesicle membrane	3	3/24	0.00339	Calm1/Calm3/Calm2
GO:0099501	exocytic vesicle membrane	3	3/24	0.00339	Calm1/Calm3/Calm2
GO:0009295	nucleoid	2	2/24	0.00339	Atp5f1b/Slc25a5
GO:0042645	mitochondrial nucleoid	2	2/24	0.00339	Atp5f1b/Slc25a5
GO:0030017	sarcomere	3	3/24	0.00471	Calm1/Calm3/Calm2
GO:0030426	growth cone	3	3/24	0.00526	Calm1/Calm3/Calm2
GO:0030427	site of polarized growth	3	3/24	0.00555	Calm1/Calm3/Calm2
GO:0043679	axon terminus	3	3/24	0.00555	Calm1/Calm3/Calm2
GO:0030016	myofibril	3	3/24	0.00614	Calm1/Calm3/Calm2
GO:0030658	transport vesicle membrane	3	3/24	0.00649	Calm1/Calm3/Calm2
GO:0043292	contractile muscle fiber	3	3/24	0.00649	Calm1/Calm3/Calm2
GO:0044306	neuron projection terminus	3	3/24	0.00649	Calm1/Calm3/Calm2
GO:0008021	synaptic vesicle	3	3/24	0.00978	Calm1/Calm3/Calm2
GO:0070382	exocytic vesicle	3	3/24	0.0121	Calm1/Calm3/Calm2
GO:0045252	oxoglutarate dehydrogenase complex	1	1/24	0.0188	Ogdhl
GO:0005742	mitochondrial outer membrane translocase complex	1	1/24	0.0215	Tomm22
GO:0045275	respiratory chain complex III	1	1/24	0.0215	Uqcrc1
GO:0098799	outer mitochondrial membrane protein complex	1	1/24	0.0228	Tomm22
GO:0150034	distal axon	3	3/24	0.0235	Calm1/Calm3/Calm2
GO:0061617	MICOS complex	1	1/24	0.0235	Immt
GO:0030133	transport vesicle	3	3/24	0.0237	Calm1/Calm3/Calm2
GO:0005874	microtubule	3	3/24	0.0245	Calm1/Calm3/Calm2
GO:0045239	tricarboxylic acid cycle heteromeric enzyme complex	1	1/24	0.0253	Ogdhl
GO:0045240	alpha-ketoacid dehydrogenase complex	1	1/24	0.0307	Ogdhl
GO:0005741	mitochondrial outer membrane	2	2/24	0.0307	Tomm22/Hk1
GO:0046930	pore complex	1	1/24	0.0369	Slc25a5
GO:0019867	outer membrane	2	2/24	0.0369	Tomm22/Hk1
GO:0031968	organelle outer membrane	2	2/24	0.0369	Tomm22/Hk1
GO:0008180	COP9 signalosome	1	1/24	0.0491	Atp5f1a

## Sheet: Table S9
Table S9. Gene Ontology enrichment results (Cellular Component) for transmembrane proteins.
GO ID	Go Term	Gene Count	Gene Ratio	Adjusted p-value	Gene ID
GO:1902495	transmembrane transporter complex	8	8/23	6.54e-06	mt-Nd4/Ndufb8/Atp1a1/Atp1a2/Atp2a2/Atp1a3/Ndufb3/Ndufb3l3
GO:0090533	cation-transporting ATPase complex	4	4/23	9.47e-06	Atp1a1/Atp1a2/Atp2a2/Atp1a3
GO:0005890	sodium:potassium-exchanging ATPase complex	3	3/23	9.47e-06	Atp1a1/Atp1a2/Atp1a3
GO:0098533	ATPase dependent transmembrane transport complex	4	4/23	9.47e-06	Atp1a1/Atp1a2/Atp2a2/Atp1a3
GO:0005743	mitochondrial inner membrane	7	7/23	9.47e-06	mt-Nd4/Slc25a5/Slc25a11/Ndufb8/Immt/Ndufb3/Ndufb3l3
GO:0042734	presynaptic membrane	6	6/23	1.03e-05	Atp2b1/Tenm3/Igsf8/Atp1a3/Atp2b2/Atp2b4
GO:0030964	NADH dehydrogenase complex	4	4/23	1.03e-05	mt-Nd4/Ndufb8/Ndufb3/Ndufb3l3
GO:0045271	respiratory chain complex I	4	4/23	1.03e-05	mt-Nd4/Ndufb8/Ndufb3/Ndufb3l3
GO:0019866	organelle inner membrane	7	7/23	1.05e-05	mt-Nd4/Slc25a5/Slc25a11/Ndufb8/Immt/Ndufb3/Ndufb3l3
GO:0048787	presynaptic active zone membrane	4	4/23	1.68e-05	Atp2b1/Tenm3/Atp2b2/Atp2b4
GO:0097470	ribbon synapse	3	3/23	7.93e-05	Atp2b1/Atp2a2/Atp2b2
GO:0098803	respiratory chain complex	4	4/23	9.96e-05	mt-Nd4/Ndufb8/Ndufb3/Ndufb3l3
GO:0048786	presynaptic active zone	4	4/23	0.000159	Atp2b1/Tenm3/Atp2b2/Atp2b4
GO:0016323	basolateral plasma membrane	5	5/23	0.000168	Atp1a1/Atp2b1/Slc4a4/Atp2b2/Atp2b4
GO:1990204	oxidoreductase complex	4	4/23	0.000234	mt-Nd4/Ndufb8/Ndufb3/Ndufb3l3
GO:0009925	basal plasma membrane	5	5/23	0.000234	Atp1a1/Atp2b1/Slc4a4/Atp2b2/Atp2b4
GO:0032590	dendrite membrane	3	3/23	0.000234	Atp2b1/Slc12a5/Atp2b2
GO:0045178	basal part of cell	5	5/23	0.000297	Atp1a1/Atp2b1/Slc4a4/Atp2b2/Atp2b4
GO:0042383	sarcolemma	4	4/23	0.000297	Atp1a1/Atp1a2/Atp1a3/Atp2b4
GO:0014704	intercalated disc	3	3/23	0.000297	Atp1a1/Atp1a2/Atp2a2
GO:0030315	T-tubule	3	3/23	0.000436	Atp1a1/Atp1a2/Atp2b4
GO:0032589	neuron projection membrane	3	3/23	0.000545	Atp2b1/Slc12a5/Atp2b2
GO:0044291	cell-cell contact zone	3	3/23	0.00069	Atp1a1/Atp1a2/Atp2a2
GO:0043197	dendritic spine	4	4/23	0.000697	Atp1a2/Atp2b1/Atp1a3/Atp2b2
GO:0044309	neuron spine	4	4/23	0.000713	Atp1a2/Atp2b1/Atp1a3/Atp2b2
GO:0032591	dendritic spine membrane	2	2/23	0.000861	Atp2b1/Atp2b2
GO:0098684	photoreceptor ribbon synapse	2	2/23	0.000861	Atp2b1/Atp2b2
GO:0045121	membrane raft	4	4/23	0.00202	Slc25a5/Atp1a1/Atp1a2/Atp2b4
GO:0098857	membrane microdomain	4	4/23	0.00202	Slc25a5/Atp1a1/Atp1a2/Atp2b4
GO:0032809	neuronal cell body membrane	2	2/23	0.00298	Atp2b1/Atp2b2
GO:0044298	cell body membrane	2	2/23	0.0033	Atp2b1/Atp2b2
GO:0098798	mitochondrial protein-containing complex	3	3/23	0.0033	Slc25a5/Tomm22/Immt
GO:0031256	leading edge membrane	3	3/23	0.00434	Atp2b1/Slc12a5/Atp2b2
GO:0043209	myelin sheath	2	2/23	0.0071	Plp1/Atp1a3
GO:0005901	caveola	2	2/23	0.0192	Atp1a1/Atp1a2
GO:0031253	cell projection membrane	3	3/23	0.0263	Atp2b1/Slc12a5/Atp2b2
GO:0044853	plasma membrane raft	2	2/23	0.0337	Atp1a1/Atp1a2
GO:0005742	mitochondrial outer membrane translocase complex	1	1/23	0.038	Tomm22
GO:0016324	apical plasma membrane	3	3/23	0.039	Atp1a1/Atp2b1/Atp2b2
GO:0098799	outer mitochondrial membrane protein complex	1	1/23	0.0391	Tomm22
GO:0031252	cell leading edge	3	3/23	0.0392	Atp2b1/Slc12a5/Atp2b2
GO:0009898	cytoplasmic side of plasma membrane	2	2/23	0.0392	Atp2b1/Atp2a2
GO:0061617	MICOS complex	1	1/23	0.0392	Immt
GO:0044327	dendritic spine head	1	1/23	0.0429	Atp1a3
GO:0098982	GABA-ergic synapse	2	2/23	0.0429	Atp2b1/Atp2b2
GO:0030672	synaptic vesicle membrane	2	2/23	0.045	Atp2b1/Sv2b
GO:0099501	exocytic vesicle membrane	2	2/23	0.045	Atp2b1/Sv2b

## Sheet: Table S10
Table S10. Gene Ontology enrichment results (Molecular Function) for mitochondrial proteins.
GO ID	Go Term	Gene Count	Gene Ratio	Adjusted p-value	Gene ID
GO:0015078	proton transmembrane transporter activity	8	8/20	3.54e-10	Atp5po/mt-Nd4/Atp5f1b/Atp5f1a/Slc25a5/Ndufs1/Ndufb7/Nnt
GO:0015453	oxidoreduction-driven active transmembrane transporter activity	4	4/20	2.59e-06	mt-Nd4/Ndufs1/Ndufb7/Nnt
GO:0022853	active monoatomic ion transmembrane transporter activity	5	5/20	2.59e-06	mt-Nd4/Atp5f1b/Ndufs1/Ndufb7/Nnt
GO:0010853	cyclase activator activity	3	3/20	3.27e-06	Calm1/Calm3/Calm2
GO:0010854	adenylate cyclase regulator activity	3	3/20	3.27e-06	Calm1/Calm3/Calm2
GO:0031432	titin binding	3	3/20	4.87e-06	Calm1/Calm3/Calm2
GO:0022804	active transmembrane transporter activity	7	7/20	4.87e-06	mt-Nd4/Atp5f1b/Slc25a5/Slc25a11/Ndufs1/Ndufb7/Nnt
GO:0019855	calcium channel inhibitor activity	3	3/20	4.87e-06	Calm1/Calm3/Calm2
GO:0009055	electron transfer activity	4	4/20	5.63e-06	mt-Nd4/Sdha/Ndufs1/Ndufb7
GO:0008179	adenylate cyclase binding	3	3/20	5.85e-06	Calm1/Calm3/Calm2
GO:0015399	primary active transmembrane transporter activity	5	5/20	5.85e-06	mt-Nd4/Atp5f1b/Ndufs1/Ndufb7/Nnt
GO:0010851	cyclase regulator activity	3	3/20	5.85e-06	Calm1/Calm3/Calm2
GO:0046933	proton-transporting ATP synthase activity, rotational mechanism	3	3/20	5.85e-06	Atp5po/Atp5f1b/Atp5f1a
GO:0008137	NADH dehydrogenase (ubiquinone) activity	3	3/20	6.59e-06	mt-Nd4/Ndufs1/Ndufb7
GO:0003954	NADH dehydrogenase activity	3	3/20	1.2e-05	mt-Nd4/Ndufs1/Ndufb7
GO:0050998	nitric-oxide synthase binding	3	3/20	1.3e-05	Calm1/Calm3/Calm2
GO:0015252	proton channel activity	3	3/20	1.52e-05	Atp5po/Atp5f1b/Atp5f1a
GO:0072542	protein phosphatase activator activity	3	3/20	1.52e-05	Calm1/Calm3/Calm2
GO:0019211	phosphatase activator activity	3	3/20	2.07e-05	Calm1/Calm3/Calm2
GO:0016655	oxidoreductase activity, acting on NAD(P)H, quinone or similar compound as acceptor	3	3/20	3.33e-05	mt-Nd4/Ndufs1/Ndufb7
GO:0008200	ion channel inhibitor activity	3	3/20	7.83e-05	Calm1/Calm3/Calm2
GO:0016248	channel inhibitor activity	3	3/20	8.58e-05	Calm1/Calm3/Calm2
GO:0141110	transporter inhibitor activity	3	3/20	8.77e-05	Calm1/Calm3/Calm2
GO:0005246	calcium channel regulator activity	3	3/20	0.000122	Calm1/Calm3/Calm2
GO:0016651	oxidoreductase activity, acting on NAD(P)H	3	3/20	0.000219	mt-Nd4/Ndufs1/Ndufb7
GO:0043539	protein serine/threonine kinase activator activity	3	3/20	0.000312	Calm1/Calm3/Calm2
GO:0005536	D-glucose binding	2	2/20	0.000445	Hkdc1/Hk1
GO:0019888	protein phosphatase regulator activity	3	3/20	0.000852	Calm1/Calm3/Calm2
GO:0019200	carbohydrate kinase activity	2	2/20	0.000952	Hkdc1/Hk1
GO:0019208	phosphatase regulator activity	3	3/20	0.00104	Calm1/Calm3/Calm2
GO:0042288	MHC class I protein binding	2	2/20	0.00117	Atp5f1b/Atp5f1a
GO:0030295	protein kinase activator activity	3	3/20	0.00188	Calm1/Calm3/Calm2
GO:0019209	kinase activator activity	3	3/20	0.00215	Calm1/Calm3/Calm2
GO:0042287	MHC protein binding	2	2/20	0.00215	Atp5f1b/Atp5f1a
GO:0016887	ATP hydrolysis activity	4	4/20	0.00217	Atp5po/Atp5f1b/Atp5f1a/Hk1
GO:0044325	transmembrane transporter binding	3	3/20	0.00242	Calm1/Calm3/Calm2
GO:0099106	ion channel regulator activity	3	3/20	0.00242	Calm1/Calm3/Calm2
GO:0016874	ligase activity	3	3/20	0.00253	Atp5po/Atp5f1b/Atp5f1a
GO:0016247	channel regulator activity	3	3/20	0.00259	Calm1/Calm3/Calm2
GO:0141108	transporter regulator activity	3	3/20	0.00259	Calm1/Calm3/Calm2
GO:0051539	4 iron, 4 sulfur cluster binding	2	2/20	0.00259	Aco2/Ndufs1
GO:0043531	ADP binding	2	2/20	0.00291	Atp5f1b/Atp5f1a
GO:0019887	protein kinase regulator activity	3	3/20	0.00701	Calm1/Calm3/Calm2
GO:0051536	iron-sulfur cluster binding	2	2/20	0.00757	Aco2/Ndufs1
GO:0051540	metal cluster binding	2	2/20	0.00801	Aco2/Ndufs1
GO:0019207	kinase regulator activity	3	3/20	0.00963	Calm1/Calm3/Calm2
GO:0048029	monosaccharide binding	2	2/20	0.01	Hkdc1/Hk1
GO:0048306	calcium-dependent protein binding	2	2/20	0.01	Calm1/Calm2
GO:0005261	monoatomic cation channel activity	3	3/20	0.0138	Atp5po/Atp5f1b/Atp5f1a
GO:0015297	antiporter activity	2	2/20	0.019	Slc25a5/Slc25a11
GO:0005216	monoatomic ion channel activity	3	3/20	0.0271	Atp5po/Atp5f1b/Atp5f1a
GO:0015217	ADP transmembrane transporter activity	1	1/20	0.0281	Slc25a5
GO:0035256	G protein-coupled glutamate receptor binding	1	1/20	0.0298	Calm1
GO:0015556	C4-dicarboxylate transmembrane transporter activity	1	1/20	0.0329	Slc25a11
GO:0030228	lipoprotein particle receptor activity	1	1/20	0.0329	Atp5f1b
GO:0015267	channel activity	3	3/20	0.0329	Atp5po/Atp5f1b/Atp5f1a
GO:0022803	passive transmembrane transporter activity	3	3/20	0.0329	Atp5po/Atp5f1b/Atp5f1a
GO:0005347	ATP transmembrane transporter activity	1	1/20	0.0329	Slc25a5
GO:0042834	peptidoglycan binding	1	1/20	0.0329	Hk1
GO:0005346	purine ribonucleotide transmembrane transporter activity	1	1/20	0.0424	Slc25a5
GO:0048038	quinone binding	1	1/20	0.0437	mt-Nd4
GO:0008320	protein transmembrane transporter activity	1	1/20	0.0468	Tomm22
GO:0000295	adenine nucleotide transmembrane transporter activity	1	1/20	0.048	Slc25a5

## Sheet: Table S11
Table S11. Gene Ontology enrichment results (Molecular Function) for transmembrane proteins.
GO ID	Go Term	Gene Count	Gene Ratio	Adjusted p-value	Gene ID
GO:0022804	active transmembrane transporter activity	13	13/19	2.82e-15	mt-Nd4/Slc25a5/Slc25a11/Atp1a1/Atp1a2/Atp2b1/Atp2a2/Slc4a4/Slc12a5/Atp1a3/Atp2b2/Atp2b4/Nnt
GO:0022853	active monoatomic ion transmembrane transporter activity	9	9/19	1.68e-14	mt-Nd4/Atp1a1/Atp1a2/Atp2b1/Atp2a2/Atp1a3/Atp2b2/Atp2b4/Nnt
GO:0015662	P-type ion transporter activity	7	7/19	1.99e-14	Atp1a1/Atp1a2/Atp2b1/Atp2a2/Atp1a3/Atp2b2/Atp2b4
GO:0140358	P-type transmembrane transporter activity	7	7/19	1.99e-14	Atp1a1/Atp1a2/Atp2b1/Atp2a2/Atp1a3/Atp2b2/Atp2b4
GO:0015399	primary active transmembrane transporter activity	9	9/19	4.13e-13	mt-Nd4/Atp1a1/Atp1a2/Atp2b1/Atp2a2/Atp1a3/Atp2b2/Atp2b4/Nnt
GO:0019829	ATPase-coupled monoatomic cation transmembrane transporter activity	7	7/19	3.22e-12	Atp1a1/Atp1a2/Atp2b1/Atp2a2/Atp1a3/Atp2b2/Atp2b4
GO:0042626	ATPase-coupled transmembrane transporter activity	7	7/19	2.51e-10	Atp1a1/Atp1a2/Atp2b1/Atp2a2/Atp1a3/Atp2b2/Atp2b4
GO:0005388	P-type calcium transporter activity	4	4/19	2.63e-09	Atp2b1/Atp2a2/Atp2b2/Atp2b4
GO:0046873	metal ion transmembrane transporter activity	9	9/19	3.94e-09	Atp1a1/Atp1a2/Atp2b1/Atp2a2/Slc4a4/Slc12a5/Atp1a3/Atp2b2/Atp2b4
GO:0016887	ATP hydrolysis activity	7	7/19	6.97e-07	Atp1a1/Atp1a2/Atp2b1/Atp2a2/Atp1a3/Atp2b2/Atp2b4
GO:0005391	P-type sodium:potassium-exchanging transporter activity	3	3/19	1.01e-06	Atp1a1/Atp1a2/Atp1a3
GO:0008554	P-type sodium transporter activity	3	3/19	1.01e-06	Atp1a1/Atp1a2/Atp1a3
GO:0008556	P-type potassium transmembrane transporter activity	3	3/19	1.01e-06	Atp1a1/Atp1a2/Atp1a3
GO:0015085	calcium ion transmembrane transporter activity	4	4/19	0.000125	Atp2b1/Atp2a2/Atp2b2/Atp2b4
GO:0015079	potassium ion transmembrane transporter activity	4	4/19	0.000179	Atp1a1/Atp1a2/Slc12a5/Atp1a3
GO:0015081	sodium ion transmembrane transporter activity	4	4/19	0.000193	Atp1a1/Atp1a2/Slc4a4/Atp1a3
GO:0030955	potassium ion binding	2	2/19	0.000515	Atp1a1/Atp1a2
GO:0031420	alkali metal ion binding	2	2/19	0.00118	Atp1a1/Atp1a2
GO:0015291	secondary active transmembrane transporter activity	4	4/19	0.00119	Slc25a5/Slc25a11/Slc4a4/Slc12a5
GO:0030165	PDZ domain binding	3	3/19	0.00153	Atp2b1/Atp2b2/Atp2b4
GO:0015297	antiporter activity	3	3/19	0.00153	Slc25a5/Slc25a11/Slc4a4
GO:0051087	protein-folding chaperone binding	3	3/19	0.00244	Atp1a1/Atp1a2/Atp1a3
GO:0015078	proton transmembrane transporter activity	3	3/19	0.00253	mt-Nd4/Slc25a5/Nnt
GO:0015453	oxidoreduction-driven active transmembrane transporter activity	2	2/19	0.00259	mt-Nd4/Nnt
GO:0005516	calmodulin binding	3	3/19	0.00422	Atp2b1/Atp2b2/Atp2b4
GO:0008514	organic anion transmembrane transporter activity	3	3/19	0.0118	Slc25a5/Slc25a11/Slc4a4
GO:0042562	hormone binding	2	2/19	0.0191	Atp1a1/Atp1a2
GO:0046982	protein heterodimerization activity	3	3/19	0.0207	Atp1a1/Atp1a2/Tenm3
GO:0005496	steroid binding	2	2/19	0.0207	Atp1a1/Atp1a2
GO:0015294	solute:monoatomic cation symporter activity	2	2/19	0.0234	Slc4a4/Slc12a5
GO:0015293	symporter activity	2	2/19	0.0329	Slc4a4/Slc12a5
GO:0008509	monoatomic anion transmembrane transporter activity	2	2/19	0.0341	Slc4a4/Slc12a5
GO:0015103	inorganic anion transmembrane transporter activity	2	2/19	0.0357	Slc4a4/Slc12a5
GO:0015217	ADP transmembrane transporter activity	1	1/19	0.0385	Slc25a5
GO:0044325	transmembrane transporter binding	2	2/19	0.0393	Atp1a1/Atp2a2
GO:0140410	monoatomic cation:bicarbonate symporter activity	1	1/19	0.0394	Slc4a4
GO:0031748	D1 dopamine receptor binding	1	1/19	0.0413	Atp1a3
GO:0015556	C4-dicarboxylate transmembrane transporter activity	1	1/19	0.043	Slc25a11
GO:0005347	ATP transmembrane transporter activity	1	1/19	0.0447	Slc25a5
GO:0008137	NADH dehydrogenase (ubiquinone) activity	1	1/19	0.0452	mt-Nd4
GO:0044548	S100 protein binding	1	1/19	0.0452	Atp2a2

[truncated: 6 more sheets: Table S12, Table S13, Table S14, Table S15, Table S16, Table S17]
